# Supplementary material for: Hyperproduction of 3-hydroxypropionate by Halomonas bluephagenesis
Source: Nat Commun. 2021 Mar 8;12:1513. doi: 10.1038/s41467-021-21632-3 (PMC7940609; doi:10.1038/s41467-021-21632-3)
Supplement: Supplementary file 4 — Supplementary Data 1 [file 41467_2021_21632_MOESM4_ESM.xlsx]

## Sheet: Sheet1
Supplementary Data 1 Primers used in this study
Primer No.	Sequence (5'-3')
Plasmids construction
p30
301	cgcaagccagctgcagacttggttcgaatagtgacggcagag
302	tgctttttagggagttgaaaagcatagagcaaatcgatttacgcgacgaagtggtaagc
303	ttcaactccctaaaaagcacaataccaaggagacacaccatgcgttatgcacatcccgg
304	gcaggtcgacctagaagaagcccagcggattg
305	ggctccgggcattgccctg
306	ccgctgggcttcttctaggtcgacctgcaggcatgcaag
p31
311	ttattaaagttaaacaaaattatttctacaggatcgatttacgcgacgaagtggtaagc
312	aattttgtttaactttaataaggagatataccatgcgttatgcacatcccgg
p32
321	agttgaaaagcatagagcaaggctccgggcattgccctg
322	atccgctgggcttcttctagggttcgaatagtgacggcagag
323	ttgctctatgcttttcaactccc
324	ctagaagaagcccagcggattg
325	ttgcatgcctgcaggtcgacatcgatttacgcgacgaagtgg
326	gtcgacctgcaggcatgcaag
p33
331	aacaaaattatttctacaggggctccgggcattgccctg
332	cctgtagaaataattttgtttaactttaataaggagatatacc
p34
341	gaattcgcgcggccgcgg
342	ttgctctatgcttttcaactccc
343	agttgaaaagcatagagcaaaagtctgcagctggcttg
344	ggccgcggccgcgcgaattccggccgctgagacctgcc
p55
551	acccgctaggtttcttctaaaccagtcgtttactatgtttttagtatcag
552	ttgcatgcctgcaggtcgacctagaaagtcagacaaatcttgccg
p56
561	acccgctaggtttcttctaatacgctattctgcagtgatatcgc
562	ttgcatgcctgcaggtcgacctataaatcaacctcaaccaccaaactc
p57
571	aacccgctaggtttcttctaatacgctattctgcagtgatatcg
572	ttgcatgcctgcaggtcgacctagtcggtggttaaggcaaacg
p58
581	ggtgtgtctccttggtattgtgc
582	caataccaaggagacacaccatgatctacgccaacccggg
583	ttgcatgcctgcaggtcgacttagctcgccatatccagcacg
584	gtcgacctgcaggcatgcaag
p59
591	aaacaaaattatttctacaggggctccgggcattgccctg
592	aactttaataaggagatataccatgatctacgccaacccggg
p60
601	ggccgcggccgcgcgaattccggccgctgagacctgcc
602	agttgaaaagcatagagcaaaagtctgcagctggcttg
603	gaattcgcgcggccgcgg
604	aagtctgcagctggcttg
p129
1291	tagctcgacctcctatttgattgtctc
1292	tcaaataggaggtcgagctaatggcgaccggcaaaggcg
1293	ttgcatgcctgcaggtcgacctattcgatgatctgctgctcttcggcc
1294	gtcgacctgcaggcatgcaag
p130
1301	caggcctaggaggatggtcgatgaatacttctgaactcgaaaccctg
1302	cgaccatcctcctaggcctg
1303	ttgcatgcctgcaggtcgacttagcgaatagaaaagccgttggtc
1304	gtcgacctgcaggcatgcaag
p131
1311	caggcctaggaggatggtcgatgtcttttagcgaattttatcagcgttcg
1312	cgaccatcctcctaggcctg
1313	ttgcatgcctgcaggtcgacctactcttccatcgcctggcg
1314	gtcgacctgcaggcatgcaag
p132
1321	caggcctaggaggatggtcgatgtccgccatcgaatcggtg
1322	cgaccatcctcctaggcctg
1323	ttgcatgcctgcaggtcgactcactgcgcctgcttgagc
1324	gtcgacctgcaggcatgcaag
p90
HP90-2	gtggtgatgatggtgatggctgctgccgctcgccatatccagcacgatg
HP90-1	agccatcaccatcatcaccactaagtcgacctgcaggcatgc
p91
HP91-2	gtgatgatggtgatggctgctgccgaagaaacctagcgggttaatatcg
HP91-1	gcagccatcaccatcatcaccactaatacgctattctgcagtgatatcg
p92
HP92-2	tggtgatgatggtgatggctgctgcccgcgacgaagtggtaagcgg
HP92-1	agccatcaccatcatcaccactaaatcgatgtcgacctgcaggc
p95
HP95-1	atgagctatcgtatgtttgattatctgg
HP95-2	tggtgatgatggtgatggctgctgccgaatgcctggcggaaaatcg
HP95-3	agccatcaccatcatcaccactgagtcgacctgcaggcatgc
HP95-4	tcaaacatacgatagctcatgatgcgactcctgatggttttc
p98
HP98-1	atataccatgcatcaccatcatcaccacggcagcagccgttatgcacatcccggtac
HP98-2	ctgccgtcactattcgaaccctagaagaagcccagcggattg
HP98-3	ggttcgaatagtgacggcag
HP98-4	gatggtgatgcatggtatatctccttattaaagttaaacaaaattatttctacagg
p99
HP99-1	taccatgcatcaccatcatcaccacggcagcagcaattttcatcatctggcttactggc
HP99-2	atatcactgcagaatagcgtatcaggcctccaggcttatccag
HP99-3	tacgctattctgcagtgatatcgc
HP99-4	gatggtgatgcatggtatatctccttattaaagttaaacaaaattatttctacagg
p100
HP100-1	tataccatgcatcaccatcatcaccacggcagcagcaattttcagcacctggcttactg
HP100-2	atatcactgcagaatagcgtatcaagactccagggcaatccag
HP100-3	tacgctattctgcagtgatatcgc
HP100-4	gatggtgatgcatggtatatctccttattaaagttaaacaaaattatttctacagg
p105
HP105-1	atatcactgcagaatagcgtatcaagactccagggcaatccag
HP105-2	tgatacgctattctgcagtgatatcgc
HP105-3	cttgcatgcctgcaggtcgactcagaatgcctggcggaaaatcg
HP105-4	gtcgacctgcaggcatgcaag
qRT-PCR		Gene candidate
845F	cccacactaagcgttttgcc	GME_RS01260
845R	aagagcgctccaatctcacc
846F	ccatgagcgtattaccggct	GME_RS01255
846R	tctggcgtgacgtgatcaaa
849F	gtggtgaaaaaccatccggc	GME_RS01240
849R	atgcgcattgcgtcttcatc
1025F	ctgtgaacactgtttgggcg	GME_RS00365
1025R	cgatgaaatcaacggcgtcc
1026F	acattaacgtcgccttccgt	GME_RS00360
1026R	tcaagcgccactttatgggt
1373F	cggaaggctcattggaaggt	GME_RS07860
1373R	gccactactactgcccgttt
1408F	gtgaactgaagcgcggaatc	GME_RS08035
1408R	cgccatcggatacatccaca
1443F	tattcaaccgctggttcgct	GME_RS08205
1443R	catttcggcggtaatggctg
1457F	cctgcctgatggcgtcttta	GME_RS08270
1457R	gctgatgcggtagcgtagat
1504F	caggattcgccgaagactca	GME_RS08495
1504R	gctcatcggggaatagcgaa
1507F	gaagccaacattgccgttgt	GME_RS08510
1507R	atcaagaatgtgtccgccgt
1580F	atcacctccattgcagcgaa	GME_RS08820
1580R	cgtaaagggtttcggcaacg
1678F	gcgatgttcacttcatcggc	GME_RS09295
1678R	ggcgcgttaaataccgcaat
2864F	cgctaggtggccaaaaccta	GME_RS05730
2864R	gagcttggggagatacgtcg
3424F	ggagttcactgtgatggggg	GME_RS11245
3424R	ttgacgaacggcatgcaaag
3519F	ggagcgtttagcaccagagt	GME_RS10790
3519R	gcaacatgccaatagagccg
3796F	atttgccccgcctatgtgaa	GME_RS15765
3796R	aatgagcaacctcggaaggg
16S F	atcgggaggaataccagtg	16sRNA
16S R	cgtttacggcgtggacta
