# Supplementary material for: Hyperproduction of 3-hydroxypropionate by Halomonas bluephagenesis
Source: Nat Commun. 2021 Mar 8;12:1513. doi: 10.1038/s41467-021-21632-3 (PMC7940609; doi:10.1038/s41467-021-21632-3)
Supplement: Supplementary file 5 — Supplementary Data 2 [file 41467_2021_21632_MOESM5_ESM.xlsx]

## Sheet: TD_3HP_vs_TD_G.rpkm.DEG
The differentially expressed genes when the cells grown under culture conditions with and without 3HP as the carbon source. To identify DEGs (differential expression genes) between the two different samples, the expression level for each transcript was calculated using the fragments per kilobase of read per million mapped reads (RPKM) method. edgeR was used for differential expression analysis. T…
Supplementary Data 2 TD_3HP_vs_TD_G.DEG
Gene	TD_G	TD_3HP	logFC	type	pvalue	qvalue	function
GME_RS00010	437.45	3079.9	2.81569	up	0.000118067	0.00103823	adenylate kinase
GME_RS00040	316.032	5490.06	4.11867	up	2.86035e-10	8.39114e-09	acs; acetate--CoA ligase
GME_RS00055	20.361	189.27	3.2165	up	0.000235762	0.00189191	hypothetical protein
GME_RS00060	64.405	3347.46	5.69973	up	3.00125e-18	3.46499e-16	cation acetate symporter
GME_RS00065	105.153	4762.29	5.50108	up	7.42728e-16	6.81596e-14	DUF4212 domain-containing protein
GME_RS00070	30.192	504.222	4.06178	up	2.51511e-09	6.33915e-08	cyclic nucleotide-binding/CBS domain-containing protein
GME_RS00075	49.144	449.747	3.194	up	2.36424e-05	0.000250344	DNA polymerase III subunit epsilon
GME_RS00115	4026.83	1883.17	-1.09648	down	1.63621e-05	0.000179631	FixH family protein
GME_RS00140	2596.91	13659.9	2.39508	up	0.00230275	0.0131865	ccoN; cytochrome-c oxidase, cbb3-type subunit I
GME_RS00175	451.001	3250.08	2.84927	up	0.000100574	0.000906682	hypothetical protein
GME_RS00185	120.104	937.454	2.96445	up	4.39735e-05	0.000431181	glcE; glycolate oxidase subunit GlcE
GME_RS00190	222.331	1029.02	2.21048	up	0.00843027	0.0386324	glcD; glycolate oxidase subunit GlcD
GME_RS00195	265.916	1861.8	2.80765	up	0.00011456	0.00101993	L-lactate permease
GME_RS00255	80.646	403.426	2.32261	up	0.00617452	0.0300914	(S)-ureidoglycine aminohydrolase
GME_RS00300	66.632	427.69	2.68226	up	0.000586232	0.00419625	DctP family TRAP transporter solute-binding subunit
GME_RS00360	876.499	16623.6	4.24534	up	6.39925e-11	2.24538e-09	aldehyde dehydrogenase
GME_RS00365	1102.34	8441.73	2.93697	up	3.63157e-05	0.000365095	adhP; alcohol dehydrogenase AdhP
GME_RS00370	40.569	368.642	3.18374	up	3.88132e-05	0.00038911	methyltransferase domain-containing protein
GME_RS00485	176.721	987.586	2.48243	up	0.00146278	0.00913662	biotin carboxylase
GME_RS00495	143.999	706.901	2.29544	up	0.00485822	0.0245063	ornithine decarboxylase
GME_RS00505	283.021	2327.81	3.03999	up	1.627e-05	0.00017917	aspartate aminotransferase family protein
GME_RS00540	3950.04	1858.07	-1.08807	down	1.70422e-05	0.000185392	IS3 family transposase
GME_RS00575	1750.2	17394.9	3.31307	up	1.20433e-06	1.69697e-05	peroxiredoxin
GME_RS00630	612.804	2934.84	2.25978	up	0.00596265	0.0292567	universal stress protein
GME_RS00640	839.062	17533.9	4.38523	up	1.2748e-11	5.34244e-10	2-isopropylmalate synthase
GME_RS00645	66.738	382.811	2.52003	up	0.00316457	0.0171346	Lrp/AsnC family transcriptional regulator
GME_RS00735	187.255	1062.5	2.50438	up	0.00141412	0.00887916	speD; adenosylmethionine decarboxylase
GME_RS00785	85.634	427.071	2.31821	up	0.00552859	0.0274817	polynucleotide adenylyltransferase
GME_RS00815	3450.64	1453.64	-1.24719	down	4.03366e-06	5.13753e-05	DNA primase
GME_RS00865	2716.76	824.635	-1.72006	down	5.06797e-08	9.69961e-07	DUF4168 domain-containing protein
GME_RS00900	7661.38	2582.43	-1.56887	down	1.88259e-07	3.22382e-06	hypothetical protein
GME_RS00950	24.642	130.59	2.40581	up	0.00850034	0.0389037	iron-siderophore ABC transporter substrate-binding protein
GME_RS00955	6.866	58.854	3.09941	up	0.00181502	0.0108628	iron ABC transporter permease
GME_RS00960	11.089	66.067	2.57469	up	0.00809171	0.0372888	iron chelate uptake ABC transporter family permease subunit
GME_RS19175	4397.73	1554.64	-1.50018	down	5.47516e-07	8.44638e-06	YHYH domain-containing protein
GME_RS01120	3.205	177.434	5.79037	up	6.80207e-09	1.5408e-07	transporter
GME_RS01125	9.751	187.138	4.26227	up	7.24086e-07	1.08431e-05	ANTAR domain-containing protein
GME_RS01130	12.894	221.044	4.09946	up	4.23956e-08	8.33703e-07	transporter substrate-binding domain-containing protein
GME_RS01135	11.797	440.931	5.22394	up	4.54199e-13	2.75522e-11	ATP-dependent Clp protease ATP-binding subunit
GME_RS01140	38.348	4931.83	7.00679	up	6.23276e-25	3.18672e-22	aliphatic amidase
GME_RS01160	254.119	107.774	-1.23749	down	1.20254e-05	0.000137945	Crp/Fnr family transcriptional regulator
GME_RS01240	151.539	1808.3	3.57686	up	1.26264e-07	2.2152e-06	NAD-dependent succinate-semialdehyde dehydrogenase
GME_RS01255	123.759	30578	7.9488	up	1.85807e-31	2.21668e-28	CoA-acylating methylmalonate-semialdehyde dehydrogenase
GME_RS01260	64.319	12351.4	7.58519	up	4.27386e-29	3.82404e-26	choline dehydrogenase
GME_RS01270	10.337	206.789	4.32214	up	2.47195e-09	6.27456e-08	SLC13 family permease
GME_RS01305	1747.08	767.485	-1.18674	down	7.26099e-06	8.74986e-05	PhoH family protein
GME_RS01345	83.331	1227.99	3.88129	up	9.77288e-09	2.13275e-07	NAD(P)-dependent alcohol dehydrogenase
GME_RS01350	1569.88	745.824	-1.07375	down	2.74904e-05	0.000285832	hypothetical protein
GME_RS01530	468.279	211.091	-1.1495	down	1.47987e-05	0.000164998	transglutaminase
GME_RS01540	1018.16	229.792	-2.14755	down	5.26329e-10	1.47167e-08	circularly permuted type 2 ATP-grasp protein
GME_RS01545	1760.73	350.473	-2.32879	down	6.7835e-11	2.33444e-09	alpha-E domain-containing protein
GME_RS01600	13065.9	856.177	-3.93175	down	1.62816e-19	2.42799e-17	DJ-1/PfpI family protein
GME_RS01605	4598.2	786.815	-2.54697	down	5.84997e-12	2.57216e-10	ribbon-helix-helix domain-containing protein
GME_RS19185	485.137	163.122	-1.57243	down	2.32957e-06	3.07111e-05	hypothetical protein
GME_RS01700	262.882	96.714	-1.44261	down	1.6381e-06	2.24627e-05	LysR family transcriptional regulator
GME_RS01720	8.194	122.428	3.90106	up	1.07478e-06	1.54483e-05	trpB; tryptophan synthase subunit beta
GME_RS01725	12.871	121.872	3.24307	up	0.000180378	0.00150483	tryptophan synthase subunit alpha
GME_RS01735	30.405	184.971	2.60488	up	0.00603369	0.0295008	hypothetical protein
GME_RS01795	24.752	173.904	2.81262	up	0.00394018	0.0203785	alkylphosphonate utilization protein
GME_RS01815	139.516	670.627	2.26507	up	0.0070484	0.0334565	DUF2974 domain-containing protein
GME_RS01825	40.569	235.627	2.53803	up	0.00265845	0.0147972	DUF4365 domain-containing protein
GME_RS01895	176.129	1426.38	3.01764	up	2.75529e-05	0.000285832	transporter substrate-binding domain-containing protein
GME_RS01955	172.92	84.08	-1.04026	down	9.05946e-05	0.000827138	FMN-dependent NADH-azoreductase
GME_RS02040	1680.65	10459.3	2.63769	up	0.000421683	0.00316395	rpsF; 30S ribosomal protein S6
GME_RS02045	1473.65	9748.86	2.72584	up	0.000230267	0.00185197	rpsR; 30S ribosomal protein S18
GME_RS02050	608.129	4142.89	2.76818	up	0.000155127	0.00131564	hypothetical protein
GME_RS02055	556.302	3754.26	2.75459	up	0.000197276	0.0016232	rplI; 50S ribosomal protein L9
GME_RS18910	1444.23	356.873	-2.01682	down	6.19379e-09	1.43017e-07	DUF2256 domain-containing protein
GME_RS02125	1227.61	525.967	-1.22281	down	5.55253e-06	6.82904e-05	DASH family cryptochrome
GME_RS02310	1555.9	46.258	-5.07187	down	4.50887e-25	2.68954e-22	HAD-IIB family hydrolase
GME_RS02315	2230.03	140.504	-3.98837	down	1.23229e-19	2.10017e-17	glycosyl transferase
GME_RS02320	2254.22	164.444	-3.77695	down	2.24283e-18	2.6846e-16	MBL fold metallo-hydrolase
GME_RS02325	2603.28	202.076	-3.68735	down	5.47175e-17	5.43983e-15	DUF2892 domain-containing protein
GME_RS02330	1092.68	102.192	-3.41851	down	8.40205e-16	7.33437e-14	hypothetical protein
GME_RS02335	658.645	86.197	-2.93378	down	6.01693e-13	3.53026e-11	membrane protein
GME_RS02340	421.755	59.93	-2.81503	down	2.12684e-12	1.0721e-10	response regulator transcription factor
GME_RS02345	138.919	26.027	-2.41612	down	3.18168e-10	9.25791e-09	two-component sensor histidine kinase
GME_RS02365	753.185	93.949	-3.00304	down	6.66392e-14	4.3364e-12	TlpA family protein disulfide reductase
GME_RS02370	1461.75	159.515	-3.19593	down	2.27712e-15	1.94043e-13	alpha-amylase
GME_RS02415	84.857	596.098	2.81243	up	0.000128556	0.00111675	lon; endopeptidase La
GME_RS02455	370.696	1718.2	2.21258	up	0.00795536	0.0367858	phosphoenolpyruvate carboxykinase
GME_RS02460	1554.78	194.303	-3.00032	down	5.19084e-14	3.44037e-12	msrB; peptide-methionine (R)-S-oxide reductase MsrB
GME_RS02610	2230.66	683.061	-1.70738	down	7.59379e-08	1.40094e-06	DUF4258 domain-containing protein
GME_RS02615	6207.15	1855.2	-1.74235	down	3.97735e-08	7.86461e-07	DUF2283 domain-containing protein
GME_RS02785	105.996	27.497	-1.94662	down	7.01449e-07	1.06249e-05	transposase
GME_RS02845	41.232	208.086	2.33532	up	0.00832272	0.0381885	AEC family transporter
GME_RS02895	34.653	207.216	2.58005	up	0.00128889	0.0082227	ShlB/FhaC/HecB family hemolysin secretion/activation protein
GME_RS02915	32.279	197.44	2.61271	up	0.00554955	0.0275476	hypothetical protein
GME_RS02920	2664.4	762.562	-1.80488	down	1.95581e-08	4.05086e-07	CAP domain-containing protein
GME_RS02925	14257.3	5284.42	-1.43189	down	7.03577e-07	1.06249e-05	pyridoxamine 5'-phosphate oxidase family protein
GME_RS02930	33.359	184.589	2.46813	up	0.00299978	0.0163413	NAD-dependent succinate-semialdehyde dehydrogenase
GME_RS02935	42.498	247.324	2.54091	up	0.00182384	0.0108792	gabT; 4-aminobutyrate--2-oxoglutarate transaminase
GME_RS02965	8.644	53.79	2.63743	up	0.00618812	0.0300914	Na+/H+ antiporter family protein
GME_RS03075	296.562	1469.04	2.30846	up	0.00493936	0.0248635	hypothetical protein
GME_RS03095	78.835	4408.67	5.80534	up	1.3626e-18	1.74169e-16	cysD; sulfate adenylyltransferase subunit CysD
GME_RS03100	83.166	3816.88	5.52024	up	3.00441e-17	3.07223e-15	cysN; sulfate adenylyltransferase subunit CysN
GME_RS03360	322.187	2493.82	2.95238	up	3.31777e-05	0.000336382	htpG; molecular chaperone HtpG
GME_RS03550	975.12	4988.35	2.35491	up	0.00327705	0.0175578	rplM; 50S ribosomal protein L13
GME_RS03555	473.408	2654.89	2.4875	up	0.001534	0.00951504	rpsI; 30S ribosomal protein S9
GME_RS03820	1695.31	8052.58	2.2479	up	0.00659789	0.0318246	acpP; acyl carrier protein
GME_RS03855	49.504	282.42	2.5122	up	0.00715027	0.0338056	pilus biosynthesis protein PilZ
GME_RS03890	1894.34	11702.4	2.62703	up	0.000442678	0.00329385	superoxide dismutase
GME_RS03910	206.204	970.013	2.23393	up	0.00785767	0.0364755	nrdF; class 1b ribonucleoside-diphosphate reductase subunit beta
GME_RS03945	32.614	193.092	2.56569	up	0.00310025	0.0168118	TonB family protein
GME_RS04075	215.476	101.99	-1.07909	down	5.12079e-05	0.000493998	aminodeoxychorismate/anthranilate synthase component II
GME_RS04125	10.818	121.614	3.49068	up	0.000128904	0.00111706	hypothetical protein
GME_RS04130	150.458	850.006	2.4981	up	0.00136393	0.00859877	der; ribosome biogenesis GTPase Der
GME_RS04135	215.146	1231.08	2.51653	up	0.00115435	0.00751164	bamB; outer membrane protein assembly factor BamB
GME_RS04140	144.911	996.525	2.78173	up	0.000217414	0.00176046	tetratricopeptide repeat protein
GME_RS04145	148.878	787.745	2.40359	up	0.00266541	0.0148129	hisS; histidine--tRNA ligase
GME_RS04205	60.109	354.498	2.5601	up	0.00148815	0.00926274	secF; protein translocase subunit SecF
GME_RS04210	124.256	647.223	2.38094	up	0.00299008	0.0163133	secD; protein translocase subunit SecD
GME_RS04220	55.59	289.023	2.37827	up	0.00462322	0.0234702	tgt; tRNA guanosine(34) transglycosylase Tgt
GME_RS04245	172.389	85.111	-1.01824	down	0.000252586	0.0020089	RidA family protein
GME_RS04285	1709.78	405.547	-2.07587	down	1.08063e-09	2.88626e-08	aminotransferase class I/II-fold pyridoxal phosphate-dependent enzyme
GME_RS04290	1997.67	437.033	-2.1925	down	2.79679e-10	8.27248e-09	FAD-binding oxidoreductase
GME_RS04295	2521.61	403.094	-2.64515	down	1.47199e-12	7.52609e-11	ABC transporter ATP-binding protein
GME_RS04300	1912.62	310.514	-2.62282	down	2.4375e-12	1.21164e-10	ABC transporter permease
GME_RS04305	1353.79	251.411	-2.42888	down	2.39175e-11	9.51117e-10	ABC transporter permease
GME_RS04310	15591.7	1191.3	-3.71017	down	2.25029e-18	2.6846e-16	ABC transporter substrate-binding protein
GME_RS04315	3910.66	245.153	-3.99565	down	1.14484e-19	2.04869e-17	GntR family transcriptional regulator
GME_RS04355	348.762	102.203	-1.7708	down	3.44326e-07	5.57621e-06	plasmid maintenance system killer
GME_RS04360	463.921	154.228	-1.58881	down	9.6945e-07	1.41619e-05	HigA family addiction module antidote protein
GME_RS04415	1721.25	695.947	-1.30641	down	2.62129e-06	3.41148e-05	EAL domain-containing protein
GME_RS04515	205.349	1020.03	2.31245	up	0.00661972	0.0318869	ferredoxin family protein
GME_RS04575	1682.67	621.459	-1.43702	down	1.08639e-06	1.55528e-05	oxaloacetate decarboxylase
GME_RS04580	975.305	439.941	-1.14854	down	1.04524e-05	0.000121854	oadA; sodium-extruding oxaloacetate decarboxylase subunit alpha
GME_RS04585	683.937	310.222	-1.14056	down	1.24831e-05	0.000142283	sodium ion-translocating decarboxylase subunit beta
GME_RS04740	2928.82	1371.74	-1.09431	down	1.65175e-05	0.000180232	SDR family oxidoreductase
GME_RS04745	13774	2980.47	-2.20834	down	2.21908e-10	6.6184e-09	hypothetical protein
GME_RS04805	340.982	126.212	-1.43384	down	4.82966e-06	6.06504e-05	type II toxin-antitoxin system RelE/ParE family toxin
GME_RS04810	761.523	332.286	-1.19646	down	1.64244e-05	0.000179764	type II toxin-antitoxin system ParD family antitoxin
GME_RS04915	12.795	92.532	2.85428	up	0.00157889	0.00969273	DUF2157 domain-containing protein
GME_RS04945	3955.08	1842.67	-1.10191	down	1.50878e-05	0.0001677	IS3 family transposase
GME_RS04995	78.955	442.798	2.48753	up	0.00324906	0.0174601	nucleoside deaminase
GME_RS18945	7809.98	1920.86	-2.02357	down	2.0689e-09	5.40481e-08	YqaE/Pmp3 family membrane protein
GME_RS05010	2768.86	947.718	-1.54676	down	2.28033e-07	3.81369e-06	glucose/quinate/shikimate family membrane-bound PQQ-dependent dehydrogenase
GME_RS05145	4.62	60.704	3.71554	up	2.27465e-05	0.000241572	aldehyde dehydrogenase family protein
GME_RS05150	5.953	52.099	3.12935	up	0.00219643	0.0127614	membrane dipeptidase
GME_RS05170	23.824	148.514	2.64006	up	0.0089956	0.0406506	RidA family protein
GME_RS05200	1688.91	104.278	-4.01758	down	6.74884e-19	9.29003e-17	nirD; nitrite reductase small subunit NirD
GME_RS05205	2772.54	135.875	-4.35085	down	7.44688e-22	1.90374e-19	nirB; nitrite reductase large subunit
GME_RS05210	3424.25	33.99	-6.65449	down	2.31353e-34	8.28013e-31	NAD(P)/FAD-dependent oxidoreductase
GME_RS05215	2144.89	124.586	-4.10568	down	1.90917e-20	4.01937e-18	nitrate reductase
GME_RS05220	1445.24	364.613	-1.98687	down	3.1004e-09	7.60022e-08	cobA; uroporphyrinogen-III C-methyltransferase
GME_RS18955	731.863	180.749	-2.01758	down	4.45515e-08	8.7131e-07	arfA; ribosome alternative rescue factor ArfA
GME_RS05270	3382.35	97.204	-5.12085	down	5.21274e-26	3.73128e-23	ANTAR domain-containing protein
GME_RS05275	6648.39	76.009	-6.45067	down	9.43708e-34	1.68877e-30	NarK family nitrate/nitrite MFS transporter
GME_RS05320	63954	27848.9	-1.19942	down	6.18031e-06	7.52358e-05	CsbD family protein
GME_RS05325	502.979	2345.72	2.22146	up	0.00738826	0.0346561	DEAD/DEAH box helicase
GME_RS05330	356.427	134.907	-1.40163	down	2.2712e-06	3.0106e-05	deoxyribonuclease V
GME_RS05460	94.507	42.053	-1.16819	down	4.34355e-05	0.000427076	cyoA; ubiquinol oxidase subunit II
GME_RS05465	80.378	38.263	-1.07083	down	5.06087e-05	0.000489537	cyoB; cytochrome o ubiquinol oxidase subunit I
GME_RS05485	32.487	6.087	-2.41587	down	0.000396399	0.00301603	hypothetical protein
GME_RS05490	87.465	18.331	-2.25436	down	1.64588e-07	2.83203e-06	DUF2778 domain-containing protein
GME_RS18975	108.908	17.622	-2.62759	down	6.61409e-09	1.50776e-07	hypothetical protein
GME_RS05495	303.115	146.4	-1.04994	down	2.88704e-05	0.000297773	phosphate acetyltransferase
GME_RS05500	423.201	190.532	-1.15131	down	1.35917e-05	0.000152971	acetate kinase
GME_RS05510	18074.8	4567.29	-1.98457	down	2.37158e-09	6.06277e-08	porin family protein
GME_RS05525	1182.81	532.377	-1.1517	down	2.15545e-05	0.000230279	CsbD family protein
GME_RS05615	3.746	60.011	4.00144	up	0.00194477	0.0115047	hypothetical protein
GME_RS05645	1528.91	669.072	-1.19227	down	7.32103e-06	8.79261e-05	zinc-binding alcohol dehydrogenase
GME_RS05730	266.541	3744.32	3.81227	up	8.41659e-09	1.84804e-07	acyl-CoA dehydrogenase
GME_RS05735	24.817	579.724	4.54591	up	2.82986e-11	1.08904e-09	xanthine/uracil/vitamin C permease
GME_RS05740	213.521	1211.31	2.50411	up	0.00120834	0.00780625	acyl-CoA synthetase
GME_RS05780	313.865	148.654	-1.07818	down	4.73884e-05	0.000460878	DUF421 domain-containing protein
GME_RS05800	160.75	895.411	2.47772	up	0.00174634	0.0105577	yghU; glutathione-dependent disulfide-bond oxidoreductase
GME_RS05810	1518.86	7525.34	2.30877	up	0.00430043	0.0220189	organic hydroperoxide resistance protein
GME_RS05870	12599.5	2415.17	-2.38317	down	2.78465e-11	1.08329e-09	PRC-barrel domain containing protein
GME_RS05875	1052.06	389.06	-1.43515	down	8.53401e-07	1.26212e-05	L,D-transpeptidase family protein
GME_RS05980	7616.58	285.743	-4.73635	down	3.84328e-24	1.25046e-21	oleate hydratase
GME_RS06025	1054.58	469.059	-1.16883	down	1.09463e-05	0.000127198	hypothetical protein
GME_RS06050	174.442	1117.75	2.67978	up	0.00039945	0.00302721	NAD(P)-dependent oxidoreductase
GME_RS06055	995.152	5517.18	2.47094	up	0.00138675	0.00872263	gltA; citrate (Si)-synthase
GME_RS06095	778.927	4086.11	2.39117	up	0.00244436	0.0138863	sucC; ADP-forming succinate--CoA ligase subunit beta
GME_RS06100	649.707	3326.79	2.35627	up	0.0031717	0.0171473	sucD; succinate--CoA ligase subunit alpha
GME_RS06130	4.526	102.394	4.49945	up	2.47974e-06	3.23904e-05	GntR family transcriptional regulator
GME_RS06135	5.962	118.12	4.30808	up	2.4186e-07	4.02612e-06	nagA; N-acetylglucosamine-6-phosphate deacetylase
GME_RS06140	5.707	102.198	4.16225	up	1.80181e-06	2.45197e-05	SIS domain-containing protein
GME_RS06145	16.762	160.166	3.25622	up	8.65341e-06	0.00010358	ptsP; phosphoenolpyruvate--protein phosphotransferase
GME_RS06150	20.499	134.695	2.71601	up	0.000787063	0.00541711	PTS transporter subunit EIIC
GME_RS06155	24.235	120.601	2.31503	up	0.00978584	0.0437794	outer membrane porin, OprD family
GME_RS06180	721.93	115.421	-2.64494	down	2.62559e-12	1.28726e-10	carbohydrate ABC transporter substrate-binding protein
GME_RS06185	86.348	29.12	-1.56812	down	2.84421e-06	3.68819e-05	sugar ABC transporter permease
GME_RS06190	78.53	28.717	-1.45131	down	1.10127e-05	0.000127555	carbohydrate ABC transporter permease
GME_RS06285	223.649	24675.9	6.78572	up	9.44004e-25	3.75399e-22	isocitrate lyase
GME_RS06345	1379.32	665.246	-1.05199	down	2.67715e-05	0.000280161	arginyltransferase
GME_RS06440	301.327	89.249	-1.75541	down	5.21187e-08	9.81752e-07	gamma-glutamyltransferase family protein
GME_RS06475	38.863	532.499	3.77628	up	9.43381e-08	1.71389e-06	ABC transporter ATP-binding protein
GME_RS06480	16.117	285.666	4.14759	up	4.80361e-08	9.24308e-07	ABC transporter permease
GME_RS06485	44.713	554.019	3.63114	up	3.96008e-07	6.32729e-06	queF; NADPH-dependent 7-cyano-7-deazaguanine reductase QueF
GME_RS06510	359.127	118.988	-1.59367	down	4.45954e-07	7.03115e-06	hypothetical protein
GME_RS06545	4.05	25.801	2.67113	up	0.0109967	0.0487094	replication endonuclease
GME_RS06550	0	38.954	15.2495	up	0.00122209	0.00786664	hypothetical protein
GME_RS06660	55.33	271.559	2.29511	up	0.00688184	0.0328402	lnt; apolipoprotein N-acyltransferase
GME_RS06720	111.955	531.664	2.24759	up	0.00792836	0.0367084	ychF; redox-regulated ATPase YchF
GME_RS06730	573.873	4354.89	2.92383	up	4.55899e-05	0.000444594	50S ribosomal protein L25/general stress protein Ctc
GME_RS06735	172.592	1417.44	3.03784	up	2.14112e-05	0.000229433	ribose-phosphate pyrophosphokinase
GME_RS06785	73.178	680.914	3.21797	up	5.21332e-06	6.45622e-05	ahpF; alkyl hydroperoxide reductase subunit F
GME_RS06790	271.323	4652.15	4.09981	up	5.87161e-10	1.62903e-08	ahpC; peroxiredoxin
GME_RS06845	17321.2	6774.03	-1.35445	down	1.47734e-06	2.04146e-05	membrane protein
GME_RS06850	105614	39392.4	-1.42281	down	7.53556e-07	1.12374e-05	DUF883 family protein
GME_RS06900	5.582	48.105	3.1071	up	0.00375801	0.0196636	EamA family transporter
GME_RS06910	126.079	3213.26	4.67163	up	9.16815e-13	4.89744e-11	cysA; sulfate ABC transporter ATP-binding protein
GME_RS06915	47.208	1731.5	5.19681	up	1.0726e-14	7.86253e-13	cysW; sulfate ABC transporter permease subunit CysW
GME_RS06920	30.154	1272.79	5.39945	up	3.01366e-15	2.45134e-13	cysT; sulfate ABC transporter permease subunit CysT
GME_RS06925	100.152	4984.81	5.63726	up	7.52045e-18	8.41116e-16	sulfate ABC transporter substrate-binding protein
GME_RS06970	12.487	113.003	3.17776	up	0.000605461	0.00431662	ABC transporter permease
GME_RS06975	19.341	169.91	3.13497	up	6.58916e-05	0.000623878	ABC transporter ATP-binding protein
GME_RS06980	15.65	118.748	2.92359	up	0.00112449	0.00734405	ABC transporter permease
GME_RS07005	22.873	138.333	2.59638	up	0.00338389	0.0180222	amidohydrolase family protein
GME_RS07050	158.656	1156.89	2.86627	up	9.16536e-05	0.000832559	cysB; HTH-type transcriptional regulator CysB
GME_RS07055	137.941	3736.61	4.7596	up	4.95027e-13	2.95283e-11	phosphoadenosine phosphosulfate reductase family protein
GME_RS07075	134.187	717.756	2.41924	up	0.00254708	0.0143333	prpC; 2-methylcitrate synthase
GME_RS07090	268.467	2204.41	3.03757	up	3.27229e-05	0.000334491	ComEA family DNA-binding protein
GME_RS07155	180.13	1010.3	2.48767	up	0.00175326	0.0105638	uvrY; UvrY/SirA/GacA family response regulator transcription factor
GME_RS18990	211.893	1436.1	2.76074	up	0.000186172	0.00154596	acetyl-CoA C-acyltransferase
GME_RS07455	282.028	101.777	-1.47042	down	2.11037e-06	2.80782e-05	Hcp family type VI secretion system effector
GME_RS07515	436.078	2050.14	2.23306	up	0.0087749	0.0400068	rpsT; 30S ribosomal protein S20
GME_RS07530	83.058	1475.12	4.15055	up	8.00373e-10	2.18667e-08	amino acid ABC transporter substrate-binding protein
GME_RS07625	43.657	240.475	2.46157	up	0.00447587	0.0227545	ABC transporter permease
GME_RS07650	1782.13	563.912	-1.66006	down	1.17467e-07	2.08125e-06	hypothetical protein
GME_RS07660	458.809	193.892	-1.24264	down	5.60322e-06	6.84435e-05	aldehyde dehydrogenase family protein
GME_RS07665	349.671	158.08	-1.14534	down	1.33052e-05	0.000150219	5-guanidino-2-oxopentanoate decarboxylase
GME_RS07675	407.524	104.698	-1.96064	down	8.29117e-09	1.83174e-07	speB; agmatinase
GME_RS07690	11.037	64.59	2.54885	up	0.00632306	0.0306228	ABC transporter substrate-binding protein
GME_RS07765	4.239	38.121	3.16849	up	0.00504141	0.025306	ABC transporter substrate-binding protein
GME_RS07860	755.446	5732.5	2.92376	up	4.13187e-05	0.000409742	formate dehydrogenase subunit gamma
GME_RS07865	847.89	7609.23	3.1658	up	5.09583e-06	6.35933e-05	4Fe-4S dicluster domain-containing protein
GME_RS07870	529.081	5105.94	3.27061	up	1.77736e-06	2.42792e-05	molybdopterin-dependent oxidoreductase
GME_RS07875	513.674	10215.2	4.31372	up	7.19265e-11	2.42854e-09	twin-arginine translocation signal domain-containing protein
GME_RS07880	267.048	2476.64	3.21321	up	4.39245e-06	5.53541e-05	molecular chaperone TorD
GME_RS07885	389.948	2546.11	2.70694	up	0.000246436	0.00197314	4Fe-4S dicluster domain-containing protein
GME_RS07935	6371.7	1783.28	-1.83714	down	1.14865e-08	2.48851e-07	NCS1 family nucleobase:cation symporter-1
GME_RS07975	686.105	191.518	-1.84094	down	1.56743e-08	3.2999e-07	codA; cytosine deaminase
GME_RS08010	8.275	462.802	5.80532	up	5.25219e-09	1.2286e-07	DUF1127 domain-containing protein
GME_RS08015	31.437	263.444	3.06692	up	7.84804e-05	0.000733371	PhzF family phenazine biosynthesis protein
GME_RS08035	687.775	12747.7	4.21215	up	9.4925e-11	3.08851e-09	CoA-acylating methylmalonate-semialdehyde dehydrogenase
GME_RS08040	595.743	5732.19	3.26632	up	1.92347e-06	2.59777e-05	aminotransferase class III-fold pyridoxal phosphate-dependent enzyme
GME_RS08045	1734.27	11581.8	2.73946	up	0.000181005	0.00150655	Zn-dependent hydrolase
GME_RS08100	25.971	172.791	2.73401	up	0.000702654	0.0048926	aspartate aminotransferase family protein
GME_RS08105	6.183	92.68	3.90566	up	3.10716e-05	0.000319555	gamma-glutamyl-gamma-aminobutyrate hydrolase family protein
GME_RS08130	21.553	1702.72	6.30374	up	3.84275e-20	7.64067e-18	alkene reductase
GME_RS08195	14.543	87.871	2.59498	up	0.00664065	0.0319447	DMT family transporter
GME_RS08205	44.864	534.824	3.5754	up	3.62225e-07	5.81347e-06	D-amino acid dehydrogenase
GME_RS08230	8.426	46.651	2.46885	up	0.00897307	0.0406	TonB-dependent receptor
GME_RS08250	2.149	32.613	3.92308	up	0.00318492	0.0171928	ATP-binding cassette domain-containing protein
GME_RS08265	11.118	316.635	4.83173	up	5.43786e-11	1.98593e-09	Gfo/Idh/MocA family oxidoreductase
GME_RS08270	34.86	1426	5.35421	up	8.11468e-16	7.26061e-14	CoA-acylating methylmalonate-semialdehyde dehydrogenase
GME_RS08275	15.657	1366.12	6.44704	up	9.2194e-20	1.73664e-17	iolE; myo-inosose-2 dehydratase
GME_RS08280	28.802	949.577	5.043	up	3.23161e-14	2.18225e-12	iolD; 3D-(3,5/4)-trihydroxycyclohexane-1,2-dione acylhydrolase (decyclizing)
GME_RS08285	22.5	798.655	5.14951	up	1.39329e-14	9.77759e-13	iolC; 5-dehydro-2-deoxygluconokinase
GME_RS08290	25.957	561.994	4.43631	up	3.89218e-10	1.11441e-08	TIM barrel protein
GME_RS08295	29.634	573.302	4.27392	up	1.37565e-09	3.647e-08	ATP-binding cassette domain-containing protein
GME_RS08300	6.618	218.641	5.04581	up	7.18941e-11	2.42854e-09	ABC transporter permease
GME_RS08305	19.239	777.614	5.33688	up	2.35653e-14	1.62192e-12	sugar ABC transporter substrate-binding protein
GME_RS08315	43.42	364.2	3.06827	up	4.29417e-05	0.000423384	iolG; inositol 2-dehydrogenase
GME_RS08320	36.204	420.94	3.53936	up	1.47142e-06	2.04116e-05	iolB; 5-deoxy-glucuronate isomerase
GME_RS08340	8.777	63.314	2.85058	up	0.00240597	0.0136899	2-aminoethylphosphonate--pyruvate transaminase
GME_RS08355	7.129	59.656	3.06472	up	0.00153719	0.00951835	putative 2-aminoethylphosphonate ABC transporter substrate-binding protein
GME_RS08390	3434.18	1670.08	-1.04005	down	2.61365e-05	0.000275126	TRAP transporter substrate-binding protein
GME_RS08395	1093.76	240.809	-2.18333	down	4.05114e-10	1.15072e-08	LysR family transcriptional regulator
GME_RS08400	1229.27	322.189	-1.93182	down	6.28615e-09	1.44219e-07	LamB/YcsF family protein
GME_RS08405	733.751	249.971	-1.55353	down	3.5576e-07	5.73543e-06	pxpB; 5-oxoprolinase subunit PxpB
GME_RS08410	927.041	236.482	-1.9709	down	4.10947e-09	9.87099e-08	biotin-dependent carboxyltransferase family protein
GME_RS08450	295.738	1817.48	2.61954	up	0.000497485	0.00362627	Re/Si-specific NAD(P)(+) transhydrogenase subunit alpha
GME_RS19000	2471.89	48770.9	4.30234	up	5.57712e-11	2.01621e-09	pqqA; pyrroloquinoline quinone precursor peptide PqqA
GME_RS08455	97.207	4555.14	5.55028	up	2.87051e-17	3.02163e-15	pqqB; pyrroloquinoline quinone biosynthesis protein PqqB
GME_RS08460	26.352	1619.2	5.94117	up	8.58784e-18	9.3139e-16	pqqC; pyrroloquinoline-quinone synthase PqqC
GME_RS08465	16.469	1158.61	6.13641	up	9.60524e-15	7.31429e-13	pqqD; pyrroloquinoline quinone biosynthesis peptide chaperone PqqD
GME_RS08470	23.268	686.794	4.8834	up	9.09203e-13	4.89744e-11	pqqE; pyrroloquinoline quinone biosynthesis protein PqqE
GME_RS08475	7.295	387.904	5.73245	up	5.17208e-12	2.34315e-10	sulfurtransferase
GME_RS08480	21.79	961.443	5.4634	up	1.09479e-14	7.86253e-13	pentapeptide repeat-containing protein
GME_RS08485	79.335	4705.69	5.89029	up	2.08509e-19	2.98502e-17	PQQ-dependent dehydrogenase, methanol/ethanol family
GME_RS08490	23.665	2427.53	6.68053	up	1.26266e-20	2.82442e-18	pedF; cytochrome c-550 PedF
GME_RS08495	50.969	894.38	4.13317	up	2.67919e-09	6.65891e-08	quinoprotein dehydrogenase-associated SoxYZ-like carrier
GME_RS08500	12.321	465.969	5.24093	up	7.09924e-13	4.09809e-11	quinoprotein relay system zinc metallohydrolase 1
GME_RS08505	38.363	223.33	2.54136	up	0.00148596	0.00926274	S9 family peptidase
GME_RS08510	20.006	168.267	3.07218	up	0.000105159	0.000945637	iron-containing alcohol dehydrogenase
GME_RS08515	23.02	153.891	2.7409	up	0.000573465	0.00412135	response regulator
GME_RS08540	324.791	2165.77	2.7373	up	0.000248947	0.00198437	hypothetical protein
GME_RS08550	350.684	2106.66	2.58671	up	0.000735806	0.00510359	hypothetical protein
GME_RS08585	0	24.703	14.5925	up	0.00276842	0.0153615	heme-binding protein
GME_RS08605	54.995	275.047	2.32228	up	0.00803918	0.0371254	alpha/beta hydrolase
GME_RS08640	29.927	214.249	2.83973	up	0.00113786	0.00741785	hypothetical protein
GME_RS08645	102.968	558.161	2.43847	up	0.0026579	0.0147972	hypothetical protein
GME_RS08685	615.675	297.555	-1.04901	down	2.79269e-05	0.000288874	aldehyde dehydrogenase family protein
GME_RS08745	3.502	31.82	3.18332	up	0.00234293	0.0133737	yfcC; putative basic amino acid antiporter YfcC
GME_RS08750	8.067	58.122	2.84883	up	0.00286519	0.0156564	amidohydrolase
GME_RS08810	50.501	334.585	2.72796	up	0.000636508	0.00448437	2,3-dehydroadipyl-CoA hydratase
GME_RS08815	51.454	388.954	2.91822	up	0.000147597	0.00126375	2-(1,2-epoxy-1,2-dihydrophenyl)acetyl-CoA isomerase
GME_RS08820	50.797	329.86	2.69901	up	0.000458375	0.00338253	paaC; 3-hydroxyacyl-CoA dehydrogenase PaaC
GME_RS08825	44.769	556.492	3.63576	up	1.17616e-06	1.67042e-05	paaI; hydroxyphenylacetyl-CoA thioesterase PaaI
GME_RS08830	135.852	644.202	2.24547	up	0.00766571	0.0357234	pcaF; 3-oxoadipyl-CoA thiolase
GME_RS08870	12.834	264.024	4.36252	up	2.11523e-09	5.48579e-08	TRAP transporter large permease
GME_RS08875	18.379	309.914	4.07566	up	3.24783e-07	5.30776e-06	TRAP transporter small permease
GME_RS08880	57.303	631.105	3.46117	up	9.43565e-07	1.38402e-05	TRAP transporter substrate-binding protein
GME_RS08890	14.591	98.894	2.76072	up	0.0022365	0.0129312	MBL fold metallo-hydrolase
GME_RS08905	41.965	279.471	2.73541	up	0.000454288	0.00335929	homogentisate 1,2-dioxygenase
GME_RS08935	32.29	208.495	2.69082	up	0.000959477	0.00644272	TRAP transporter substrate-binding protein
GME_RS08955	1763.8	9195.34	2.38222	up	0.00261452	0.0146667	hypothetical protein
GME_RS09080	192.306	1038.32	2.43277	up	0.00217988	0.0127065	DctP family TRAP transporter solute-binding subunit
GME_RS09100	475.611	2440.65	2.35941	up	0.00335111	0.0179009	ureG; urease accessory protein UreG
GME_RS09120	1401.65	460.172	-1.60688	down	2.26643e-07	3.80824e-06	urease subunit beta
GME_RS09125	1295.53	325.52	-1.99272	down	5.30123e-09	1.23202e-07	urease subunit gamma
GME_RS09165	91.424	26.522	-1.78534	down	4.29223e-05	0.000423384	hypothetical protein
GME_RS09170	517.792	153.177	-1.75717	down	5.19869e-08	9.81752e-07	urease accessory protein ureD
GME_RS09180	3472.86	1250.49	-1.47364	down	4.90243e-07	7.66192e-06	urtE; urea ABC transporter ATP-binding subunit UrtE
GME_RS09185	5770.97	1416.32	-2.02666	down	1.53378e-09	4.03633e-08	urtD; urea ABC transporter ATP-binding protein UrtD
GME_RS09190	2007.31	601.244	-1.73924	down	3.61846e-08	7.27555e-07	urtC; urea ABC transporter permease subunit UrtC
GME_RS09195	1039.84	305.264	-1.76822	down	2.8542e-08	5.77129e-07	urtB; urea ABC transporter permease subunit UrtB
GME_RS09200	16347.4	6426.88	-1.34687	down	1.56306e-06	2.15162e-05	urtA; urea ABC transporter substrate-binding protein
GME_RS09205	30.494	364.302	3.57849	up	4.31355e-07	6.83105e-06	tripartite tricarboxylate transporter TctA
GME_RS09210	22.384	430.676	4.266	up	3.72658e-08	7.45109e-07	tripartite tricarboxylate transporter TctB family protein
GME_RS09215	174.205	2138.61	3.61781	up	9.12157e-08	1.66661e-06	tripartite tricarboxylate transporter substrate binding protein
GME_RS09295	89.512	661.568	2.88572	up	8.97443e-05	0.00082147	serA; phosphoglycerate dehydrogenase
GME_RS09355	1024.39	319.485	-1.68094	down	7.34696e-08	1.36242e-06	amino acid ABC transporter permease
GME_RS09405	31.099	182.287	2.55123	up	0.00155958	0.0096071	HAMP domain-containing protein
GME_RS09440	13709.1	6154.43	-1.15544	down	9.1698e-06	0.000109032	ammonium transporter
GME_RS09445	15691.2	3015.69	-2.37939	down	2.92361e-11	1.08996e-09	P-II family nitrogen regulator
GME_RS09480	340.695	2222.5	2.70563	up	0.000247241	0.00197516	malate synthase G
GME_RS09520	747.506	300.506	-1.31469	down	3.5341e-06	4.54984e-05	hypothetical protein
GME_RS09525	1227.69	584.124	-1.0716	down	2.3941e-05	0.000252758	SCO family protein
GME_RS09560	8.709	119.107	3.77345	up	5.24735e-05	0.000504846	TIGR02444 family protein
GME_RS09570	1093.69	376.737	-1.53758	down	4.22478e-07	6.72022e-06	D-tyrosyl-tRNA(Tyr) deacylase
GME_RS09575	3086.58	1342.12	-1.2015	down	6.69425e-06	8.1216e-05	hypothetical protein
GME_RS09590	107.891	592.95	2.45832	up	0.0020965	0.012341	TRAP transporter substrate-binding protein
GME_RS09745	12816.7	1459.99	-3.13399	down	4.71213e-15	3.74771e-13	hypothetical protein
GME_RS09760	151.211	966.671	2.67645	up	0.000396913	0.00301603	TRAP transporter substrate-binding protein
GME_RS09820	498.998	218.822	-1.18927	down	1.14959e-05	0.000132295	phoB; phosphate regulon transcriptional regulatory protein PhoB
GME_RS09840	2077.63	13670.9	2.71809	up	0.000228852	0.00184726	HU family DNA-binding protein
GME_RS09845	696.547	4937.72	2.82555	up	0.000111952	0.0010042	hypothetical protein
GME_RS09850	490.726	125.659	-1.9654	down	4.04561e-09	9.78327e-08	yccS; TIGR01666 family membrane protein
GME_RS09895	90.79	42.46	-1.09641	down	5.82337e-05	0.000558762	MFS transporter
GME_RS09970	6581.98	220.868	-4.89726	down	9.14906e-25	3.75399e-22	CBS domain-containing protein
GME_RS10005	255.896	3896.53	3.92856	up	4.76266e-09	1.12885e-07	F0F1 ATP synthase subunit epsilon
GME_RS10010	531.541	6184.27	3.54035	up	1.33722e-07	2.3346e-06	atpD; F0F1 ATP synthase subunit beta
GME_RS10015	481.39	5552.06	3.52774	up	1.62271e-07	2.80563e-06	atpG; F0F1 ATP synthase subunit gamma
GME_RS10020	456.473	5244.55	3.52222	up	1.6106e-07	2.79822e-06	F0F1 ATP synthase subunit alpha
GME_RS10025	624.526	6357.89	3.34771	up	1.04029e-06	1.50736e-05	F0F1 ATP synthase subunit delta
GME_RS10030	1101.82	9147.59	3.0535	up	1.39995e-05	0.000157066	F0F1 ATP synthase subunit B
GME_RS10035	1652.38	9558.19	2.53219	up	0.000986274	0.00658559	atpE; F0F1 ATP synthase subunit C
GME_RS10040	316.393	3239.99	3.3562	up	1.00796e-06	1.46646e-05	atpB; F0F1 ATP synthase subunit A
GME_RS10045	70.34	416.289	2.56515	up	0.00280869	0.0154889	hypothetical protein
GME_RS10120	415.184	16990.3	5.35481	up	1.02227e-16	9.88835e-15	hypothetical protein
GME_RS10125	65.805	2038.22	4.95295	up	2.04583e-13	1.29983e-11	hypothetical protein
GME_RS10130	68.054	1601.49	4.55657	up	9.88107e-12	4.21004e-10	curli production assembly protein CsgG
GME_RS10135	147.585	1975.19	3.74236	up	6.05133e-08	1.13391e-06	curli production assembly protein CsgF
GME_RS10140	103.958	1019.63	3.29396	up	5.26651e-06	6.4996e-05	curli production assembly protein CsgE
GME_RS10145	94.807	1057	3.47882	up	7.18228e-07	1.08006e-05	response regulator transcription factor
GME_RS10175	235.293	1300.61	2.46665	up	0.00154563	0.00953759	yidC; membrane protein insertase YidC
GME_RS10385	2495.83	14929.1	2.58054	up	0.000614851	0.00436618	c-type cytochrome
GME_RS10405	593.206	263.768	-1.16926	down	9.91725e-06	0.000117529	cytochrome ubiquinol oxidase subunit I
GME_RS10620	441.033	10080.9	4.5146	up	3.5947e-12	1.69282e-10	MetQ/NlpA family ABC transporter substrate-binding protein
GME_RS10625	74.972	1545.44	4.3655	up	1.99809e-10	6.00938e-09	GAF domain-containing protein
GME_RS10790	237.178	2735.47	3.52774	up	1.90165e-07	3.22767e-06	leuB; 3-isopropylmalate dehydrogenase
GME_RS10795	259.253	3596.79	3.79427	up	1.51396e-08	3.2062e-07	leuD; 3-isopropylmalate dehydratase small subunit
GME_RS10800	159.803	4020.03	4.65283	up	8.41082e-13	4.77814e-11	leuC; 3-isopropylmalate dehydratase large subunit
GME_RS11020	776.219	3591.77	2.21016	up	0.00786898	0.0364807	Na(+)-translocating NADH-quinone reductase subunit A
GME_RS11205	37177.2	14392	-1.36916	down	1.26437e-06	1.76765e-05	outer membrane beta-barrel protein
GME_RS11245	873.642	4101.57	2.23106	up	0.00694332	0.0330454	2,3-butanediol dehydrogenase
GME_RS11255	20.75	239.558	3.52913	up	8.29097e-07	1.23126e-05	sigma-54-dependent Fis family transcriptional regulator
GME_RS11330	0	16.04	13.9695	up	0.00998336	0.0446073	LysE family translocator
GME_RS11505	203.673	1207.32	2.56748	up	0.00110722	0.00725776	YtoQ family protein
GME_RS11510	13.861	148.027	3.41666	up	4.92656e-05	0.000477836	precorrin-6A synthase (deacetylating)
GME_RS11515	24.826	141.864	2.51454	up	0.00558891	0.0277046	cobM; precorrin-4 C(11)-methyltransferase
GME_RS11520	8.035	144.527	4.16873	up	3.36547e-05	0.000339296	cobalamin biosynthesis protein
GME_RS11525	18.573	128.366	2.78892	up	0.000885566	0.00598008	bifunctional cobalt-precorrin-7 (C(5))-methyltransferase/cobalt-precorrin-6B (C(15))-methyltransferase
GME_RS11535	16.633	153.948	3.21025	up	0.000164122	0.0013821	cobJ; precorrin-3B C(17)-methyltransferase
GME_RS11680	902.508	374.457	-1.26914	down	3.59435e-06	4.61081e-05	phosphogluconate dehydratase
GME_RS11685	443.381	205.66	-1.10828	down	2.08658e-05	0.000224936	glk; glucokinase
GME_RS11700	63.333	26.23	-1.27171	down	2.11115e-05	0.000226901	glycoside hydrolase family 32 protein
GME_RS11710	1176.32	402.178	-1.54837	down	3.10622e-07	5.09961e-06	pgl; 6-phosphogluconolactonase
GME_RS11715	1086.62	222.776	-2.28617	down	1.11075e-10	3.49122e-09	zwf; glucose-6-phosphate dehydrogenase
GME_RS11805	397.524	178.235	-1.15726	down	1.28788e-05	0.000145865	ABC transporter substrate-binding protein
GME_RS11810	62.354	18.471	-1.75517	down	1.81954e-06	2.46672e-05	sugar ABC transporter permease
GME_RS11815	73.991	32.716	-1.17733	down	9.20681e-05	0.000834207	carbohydrate ABC transporter permease
GME_RS11835	4398.3	638.155	-2.78496	down	2.79494e-13	1.72467e-11	gap; type I glyceraldehyde-3-phosphate dehydrogenase
GME_RS11840	1812.99	213.174	-3.08826	down	8.37548e-15	6.51648e-13	pyk; pyruvate kinase
GME_RS11845	1801.06	640.911	-1.49065	down	5.14306e-07	7.9684e-06	methylglyoxal synthase
GME_RS11870	374.623	95.737	-1.96828	down	5.06006e-09	1.19145e-07	glucose-6-phosphate isomerase
GME_RS12020	584.822	2889.03	2.30451	up	0.00486155	0.0245063	dksA; RNA polymerase-binding protein DksA
GME_RS12060	112.358	685.834	2.60975	up	0.000821917	0.00563533	panB; 3-methyl-2-oxobutanoate hydroxymethyltransferase
GME_RS12065	47.797	478.199	3.32259	up	5.58276e-06	6.84271e-05	pantoate--beta-alanine ligase
GME_RS12095	203.175	1421.14	2.80625	up	0.000141375	0.00121338	truB; tRNA pseudouridine(55) synthase TruB
GME_RS12100	349.019	2264.4	2.69775	up	0.000348564	0.00268282	rbfA; 30S ribosome-binding factor RbfA
GME_RS12105	443.619	2749.59	2.63182	up	0.000427311	0.00318614	infB; translation initiation factor IF-2
GME_RS12110	234.403	1383.23	2.56097	up	0.000801291	0.00550446	nusA; transcription termination/antitermination protein NusA
GME_RS12115	187.214	919.729	2.29651	up	0.00665336	0.0319629	rimP; ribosome maturation factor RimP
GME_RS12170	113.897	525.834	2.20687	up	0.0101503	0.0452964	carA; glutamine-hydrolyzing carbamoyl-phosphate synthase small subunit
GME_RS12180	3.92	65.475	4.06167	up	4.18833e-06	5.29683e-05	xdhA; xanthine dehydrogenase small subunit
GME_RS12200	825.764	348.103	-1.24621	down	8.73783e-06	0.000104242	DUF2218 domain-containing protein
GME_RS12210	192.255	4037.09	4.39222	up	1.7884e-11	7.27352e-10	dnaJ; molecular chaperone DnaJ
GME_RS12215	551.433	5265.19	3.25523	up	2.09121e-06	2.7927e-05	dnaK; molecular chaperone DnaK
GME_RS12220	108.248	641.821	2.56782	up	0.00132127	0.00836958	grpE; nucleotide exchange factor GrpE
GME_RS12295	34.595	197.3	2.51172	up	0.00193962	0.0114932	TRAP transporter fused permease subunit
GME_RS12300	130.782	1614.09	3.62547	up	1.05723e-07	1.8919e-06	TAXI family TRAP transporter solute-binding subunit
GME_RS12320	2089.93	126.753	-4.04335	down	1.35433e-19	2.10746e-17	antibiotic biosynthesis monooxygenase
GME_RS12355	12.053	77.909	2.6923	up	0.00565647	0.0279291	phnE; phosphonate ABC transporter, permease protein PhnE
GME_RS12360	13.201	84.799	2.68331	up	0.00510022	0.0255358	phnC; phosphonate ABC transporter ATP-binding protein
GME_RS12370	9.884	74.073	2.90565	up	0.000648203	0.00454886	EAL and GGDEF domain-containing protein
GME_RS12375	35.519	167.261	2.23541	up	0.010587	0.0470694	hypothetical protein
GME_RS12410	87.067	410.294	2.23645	up	0.00887454	0.0403071	obgE; GTPase ObgE
GME_RS12415	396.49	1868	2.23614	up	0.00883132	0.0402128	50S ribosomal protein L27
GME_RS12420	1100.89	6300.13	2.51671	up	0.00110992	0.00726218	rplU; 50S ribosomal protein L21
GME_RS12590	76.951	382.058	2.31176	up	0.00707014	0.0334906	ugpE; sn-glycerol-3-phosphate ABC transporter permease UgpE
GME_RS12595	135.056	752.453	2.47803	up	0.00171507	0.0104038	sn-glycerol-3-phosphate import ATP-binding protein UgpC
GME_RS12650	1238.25	353.187	-1.8098	down	9.12698e-08	1.66661e-06	entericidin A/B family lipoprotein
GME_RS12665	2914.6	1248.83	-1.22272	down	5.11398e-06	6.35933e-05	nitrogen regulation protein NR(I)
GME_RS12670	965.169	292.655	-1.72158	down	5.12892e-08	9.76405e-07	nitrogen regulation protein NR(II)
GME_RS12700	4586.03	1311.84	-1.80566	down	1.95809e-08	4.05086e-07	hypothetical protein
GME_RS12790	631.806	10980.9	4.11937	up	3.73936e-10	1.07929e-08	rplQ; 50S ribosomal protein L17
GME_RS12795	818.303	15038.8	4.1999	up	1.11204e-10	3.49122e-09	rpoA; DNA-directed RNA polymerase subunit alpha
GME_RS12800	1487.89	18586.7	3.64294	up	4.61094e-08	8.96877e-07	rpsD; 30S ribosomal protein S4
GME_RS12805	1493.56	17818.8	3.57658	up	9.50889e-08	1.7188e-06	rpsK; 30S ribosomal protein S11
GME_RS12810	1616.73	17848.3	3.46463	up	2.92035e-07	4.83886e-06	rpsM; 30S ribosomal protein S13
GME_RS12815	1454.79	15205.2	3.38569	up	5.84011e-07	8.93237e-06	secY; preprotein translocase subunit SecY
GME_RS12820	1703.47	21272.9	3.64246	up	4.72157e-08	9.13432e-07	rplO; 50S ribosomal protein L15
GME_RS12825	1449.73	18080	3.64054	up	6.11461e-08	1.1398e-06	rpmD; 50S ribosomal protein L30
GME_RS12830	1014.26	14374.4	3.825	up	7.28328e-09	1.63943e-07	30S ribosomal protein S5
GME_RS12835	848.249	14001	4.04489	up	8.06483e-10	2.18667e-08	50S ribosomal protein L18
GME_RS12840	1079.13	20107.5	4.2198	up	9.22719e-11	3.02974e-09	rplF; 50S ribosomal protein L6
GME_RS12845	920.543	17672.8	4.2629	up	6.54238e-11	2.27332e-09	rpsH; 30S ribosomal protein S8
GME_RS12850	1078.99	16599.2	3.94336	up	2.33245e-09	6.00564e-08	rpsN; 30S ribosomal protein S14
GME_RS12855	843.984	15142.9	4.16528	up	1.76864e-10	5.36437e-09	rplE; 50S ribosomal protein L5
GME_RS12860	609.886	15365.1	4.65497	up	8.8941e-13	4.89723e-11	rplX; 50S ribosomal protein L24
GME_RS12865	715.409	14738.6	4.36469	up	2.2827e-11	9.17954e-10	rplN; 50S ribosomal protein L14
GME_RS12870	487.526	11449.9	4.55371	up	3.97813e-12	1.84905e-10	rpsQ; 30S ribosomal protein S17
GME_RS12875	524.121	12219.5	4.54314	up	5.47649e-12	2.45005e-10	rpmC; 50S ribosomal protein L29
GME_RS12880	747.291	17214.5	4.52581	up	3.31824e-12	1.58347e-10	rplP; 50S ribosomal protein L16
GME_RS12885	529.563	11220.2	4.40515	up	1.28374e-11	5.34244e-10	rpsC; 30S ribosomal protein S3
GME_RS12890	876.618	18375.3	4.38967	up	1.66036e-11	6.83037e-10	50S ribosomal protein L22
GME_RS12895	762.358	14614.7	4.2608	up	8.27947e-11	2.74372e-09	rpsS; 30S ribosomal protein S19
GME_RS12900	761.607	13900.4	4.18993	up	1.27853e-10	3.94472e-09	rplB; 50S ribosomal protein L2
GME_RS12905	817.662	16641	4.34709	up	2.91959e-11	1.08996e-09	50S ribosomal protein L23
GME_RS12910	983.997	14751	3.90601	up	2.98678e-09	7.37218e-08	rplD; 50S ribosomal protein L4
GME_RS12915	1075.05	14551	3.75865	up	1.41809e-08	3.02103e-07	rplC; 50S ribosomal protein L3
GME_RS12920	2073.83	20665.3	3.31684	up	1.2132e-06	1.70277e-05	rpsJ; 30S ribosomal protein S10
GME_RS12925	1921.04	26228.7	3.77118	up	1.15421e-08	2.48851e-07	tuf; elongation factor Tu
GME_RS12930	1214.21	13674.3	3.49338	up	2.00272e-07	3.381e-06	fusA; elongation factor G
GME_RS12935	1373.74	12706.6	3.20939	up	3.33354e-06	4.30713e-05	rpsG; 30S ribosomal protein S7
GME_RS12940	2171.19	15474.6	2.83334	up	8.81595e-05	0.000811113	rpsL; 30S ribosomal protein S12
GME_RS12945	1386.5	6256.66	2.17395	up	0.0095711	0.042926	rpoC; DNA-directed RNA polymerase subunit beta'
GME_RS12950	621.146	4115.35	2.72801	up	0.000197627	0.0016232	rpoB; DNA-directed RNA polymerase subunit beta
GME_RS12955	1142.42	7824.81	2.77596	up	0.000148921	0.00126902	rplL; 50S ribosomal protein L7/L12
GME_RS12960	1551.12	11208.7	2.85324	up	7.50146e-05	0.000704665	rplJ; 50S ribosomal protein L10
GME_RS12965	1108.88	7738.95	2.80303	up	0.000113386	0.001012	rplA; 50S ribosomal protein L1
GME_RS12970	931.77	6712.06	2.84871	up	8.30271e-05	0.000769829	rplK; 50S ribosomal protein L11
GME_RS12975	350.42	2139.43	2.61007	up	0.000623809	0.00442101	nusG; transcription termination/antitermination protein NusG
GME_RS12980	405.002	2019.54	2.31803	up	0.00485622	0.0245063	secE; preprotein translocase subunit SecE
GME_RS13090	1187.82	576.742	-1.04231	down	3.28042e-05	0.000334491	nuclear transport factor 2 family protein
GME_RS13185	70.121	325.842	2.21624	up	0.00937637	0.0421583	diguanylate cyclase
GME_RS13220	64.22	341.23	2.40963	up	0.00283758	0.0155762	flhA; flagellar biosynthesis protein FlhA
GME_RS13225	45.61	266.372	2.54599	up	0.00175005	0.0105622	flhB; flagellar type III secretion system protein FlhB
GME_RS13240	91.434	479.755	2.39148	up	0.00303434	0.0165044	HAMP domain-containing protein
GME_RS19085	90.94	455.087	2.32314	up	0.00734634	0.0345955	response regulator
GME_RS13265	55.573	423.505	2.9299	up	8.57819e-05	0.000791271	HAMP domain-containing protein
GME_RS13270	245.681	1826.89	2.89453	up	7.94453e-05	0.000738532	cheW; chemotaxis protein CheW
GME_RS13275	120.738	683.544	2.50114	up	0.00130772	0.00831321	cheA; chemotaxis protein CheA
GME_RS13415	99.455	569.131	2.51663	up	0.00143885	0.00900288	flgJ; flagellar assembly peptidoglycan hydrolase FlgJ
GME_RS13440	553.788	2627.22	2.24613	up	0.00638961	0.0309032	flagellar hook protein FlgE
GME_RS13670	2629.56	108.165	-4.6035	down	1.10788e-22	3.05009e-20	sulfurtransferase
GME_RS13675	3503.56	245.003	-3.83795	down	1.1828e-18	1.56787e-16	hypothetical protein
GME_RS13880	23.608	127.384	2.43179	up	0.00564426	0.0279291	glycosyl transferase
GME_RS13905	632.854	6728.97	3.41044	up	4.79327e-07	7.52417e-06	aromatic hydrocarbon degradation protein
GME_RS14060	1712.45	8303.7	2.27769	up	0.0054266	0.0270499	rpmB; 50S ribosomal protein L28
GME_RS14085	1086.53	472.898	-1.20012	down	7.08688e-06	8.5689e-05	ald; alanine dehydrogenase
GME_RS14135	629.846	4384.71	2.79941	up	0.000121812	0.00106593	rpsB; 30S ribosomal protein S2
GME_RS14325	13.788	96.672	2.8096	up	0.001419	0.00889422	glycine cleavage system protein T
GME_RS14335	16.024	97.724	2.6084	up	0.00392333	0.0203501	methylenetetrahydrofolate reductase
GME_RS14340	17.089	94.985	2.47456	up	0.00944828	0.0424283	purU; formyltetrahydrofolate deformylase
GME_RS14350	25.874	276.317	3.4167	up	4.10679e-05	0.00040942	OsmC family protein
GME_RS14355	33.225	202.505	2.60758	up	0.00223118	0.0129312	enoyl-CoA hydratase
GME_RS14370	25.302	191.681	2.92133	up	0.000423471	0.0031641	SDR family oxidoreductase
GME_RS14540	2060.74	88.26	-4.54524	down	8.96116e-22	2.13813e-19	TIGR01244 family phosphatase
GME_RS14545	273.875	50.775	-2.4313	down	5.20904e-11	1.92197e-09	sulP; sulfate permease
GME_RS14570	744.536	209.241	-1.83117	down	1.91624e-08	4.01065e-07	helix-turn-helix domain-containing protein
GME_RS14605	147.764	33.81	-2.12774	down	4.52099e-09	1.07871e-07	bioA; adenosylmethionine--8-amino-7-oxononanoate transaminase
GME_RS14610	53.84	16.741	-1.68523	down	1.2582e-05	0.000142956	bioD; dethiobiotin synthase
GME_RS14615	81.034	29.965	-1.43522	down	1.59606e-05	0.000176851	bioC; malonyl-ACP O-methyltransferase BioC
GME_RS14620	143.118	33.57	-2.09193	down	2.29502e-08	4.72061e-07	alpha/beta fold hydrolase
GME_RS14625	258.5	35.211	-2.87603	down	1.00289e-12	5.27847e-11	bioF; 8-amino-7-oxononanoate synthase
GME_RS14630	769.114	68.577	-3.48738	down	1.81765e-16	1.71194e-14	bioB; biotin synthase BioB
GME_RS14815	77.097	591.923	2.94065	up	0.000140855	0.00121182	hypothetical protein
GME_RS14820	67.045	550.02	3.03626	up	3.35167e-05	0.00033886	heme A synthase
GME_RS14825	82.442	402.274	2.28671	up	0.00741846	0.0347522	protoheme IX farnesyltransferase
GME_RS15075	578.432	2632.42	2.18617	up	0.0106764	0.047408	SCP2 sterol-binding domain-containing protein
GME_RS19315	0	47.377	15.5319	up	6.10714e-05	0.000582866	hypothetical protein
GME_RS15155	3912.56	1817.96	-1.10579	down	1.45844e-05	0.000163117	IS3 family transposase
GME_RS19320	3659.88	1550.31	-1.23924	down	5.11732e-06	6.35933e-05	hypothetical protein
GME_RS15200	1.046	44.099	5.39645	up	2.73853e-05	0.000285749	DUF2303 family protein
GME_RS19330	1895.99	14613.5	2.94627	up	3.9276e-05	0.00039265	YHYH domain-containing protein
GME_RS15305	3697.94	641.052	-2.52821	down	5.89319e-12	2.57216e-10	cydB; cytochrome d ubiquinol oxidase subunit II
GME_RS15310	6127.76	971.043	-2.65775	down	1.10614e-12	5.73751e-11	cytochrome ubiquinol oxidase subunit I
GME_RS15365	62.684	964.68	3.94386	up	7.62821e-09	1.69574e-07	histone deacetylase family protein
GME_RS15405	127.948	4389.44	5.1004	up	1.09843e-14	7.86253e-13	DUF934 domain-containing protein
GME_RS15410	164.428	5698.76	5.11511	up	2.7933e-15	2.32494e-13	nitrite/sulfite reductase
GME_RS15415	15.787	88.38	2.48491	up	0.00671364	0.0322093	MATE family efflux transporter
GME_RS15505	652.407	3295.6	2.3367	up	0.00391543	0.0203501	ectoine synthase
GME_RS15575	402.18	1889.29	2.23193	up	0.00737973	0.0346561	ybgF; tol-pal system protein YbgF
GME_RS15655	87.877	430.79	2.29341	up	0.00688184	0.0328402	LysR family transcriptional regulator
GME_RS15660	79.122	442.746	2.48431	up	0.00177352	0.0106543	cls; cardiolipin synthase
GME_RS15765	811.247	6602.93	3.02489	up	1.76624e-05	0.000190978	3-hydroxybutyrate dehydrogenase
GME_RS15770	62.66	1273.22	4.34477	up	4.54611e-10	1.28114e-08	hybE; [NiFe]-hydrogenase assembly chaperone HybE
GME_RS15780	500.297	166.774	-1.58488	down	2.93518e-07	4.84101e-06	hypothetical protein
GME_RS15785	1487.25	28437.4	4.25707	up	5.70878e-11	2.04317e-09	CoA transferase subunit B
GME_RS15790	1480.1	33094.2	4.48281	up	4.15932e-12	1.90849e-10	CoA transferase subunit A
GME_RS15845	1506.1	558.153	-1.43208	down	1.41337e-06	1.96827e-05	hypothetical protein
GME_RS15875	65.592	27.825	-1.23711	down	1.62585e-05	0.00017917	collagen-binding protein
GME_RS15895	118.57	53.504	-1.14801	down	0.000133034	0.00114729	hypothetical protein
GME_RS15900	247.819	66.577	-1.89618	down	2.43707e-08	4.98415e-07	hypothetical protein
GME_RS15905	223.667	106.239	-1.07403	down	6.26082e-05	0.000595943	hypothetical protein
GME_RS15910	211.625	96.124	-1.13853	down	2.18345e-05	0.000232577	RNA-directed DNA polymerase
GME_RS15915	176.013	79.146	-1.15308	down	0.000344236	0.00266095	hypothetical protein
GME_RS15955	249.666	107.477	-1.21596	down	1.04286e-05	0.000121854	major capsid protein
GME_RS15960	390.419	109.072	-1.83973	down	1.09673e-07	1.95283e-06	head decoration protein
GME_RS18815	196.015	90.238	-1.11915	down	3.191e-05	0.000327237	hypothetical protein
GME_RS15970	88.207	37.774	-1.22348	down	0.00154445	0.00953759	hypothetical protein
GME_RS16005	238.176	85.59	-1.4765	down	4.15662e-06	5.27537e-05	hypothetical protein
GME_RS16010	75.606	29.618	-1.352	down	0.000320098	0.0024905	hypothetical protein
GME_RS16015	72.046	23.769	-1.5998	down	2.62938e-05	0.000275969	glycoside hydrolase family 104 protein
GME_RS18835	87.638	34.682	-1.33734	down	1.73357e-05	0.000188014	replication protein
GME_RS19335	134.139	32.671	-2.03761	down	1.03478e-05	0.000121439	hypothetical protein
GME_RS16070	382.495	71.006	-2.42941	down	2.60248e-09	6.51348e-08	hypothetical protein
GME_RS18840	427.651	50.731	-3.07547	down	8.87534e-13	4.89723e-11	response regulator transcription factor
GME_RS16095	454.17	54.702	-3.05354	down	2.78448e-12	1.34671e-10	hypothetical protein
GME_RS16100	445.84	64.255	-2.79463	down	2.90916e-11	1.08996e-09	hypothetical protein
GME_RS16105	355.566	45.729	-2.95891	down	2.45347e-11	9.64942e-10	hypothetical protein
GME_RS16110	395.355	76.581	-2.36808	down	1.09964e-10	3.49122e-09	hypothetical protein
GME_RS16115	163.071	59.336	-1.45851	down	2.38807e-06	3.13073e-05	recombination-associated protein RdgC
GME_RS16120	214.346	99.595	-1.10579	down	0.000123611	0.00107641	hypothetical protein
GME_RS16210	15.524	118.421	2.93127	up	0.0010254	0.00678358	ABC transporter ATP-binding protein
GME_RS16215	29.896	208.139	2.79948	up	0.000422596	0.0031641	ABC transporter substrate-binding protein
GME_RS16365	1078.32	479.722	-1.16852	down	1.21496e-05	0.000138924	NUDIX hydrolase
GME_RS16395	72.077	415.254	2.52637	up	0.00223359	0.0129312	cysteine hydrolase
GME_RS16475	907.962	440.292	-1.04417	down	4.13291e-05	0.000409742	hypothetical protein
GME_RS16565	822.574	272.468	-1.59406	down	1.90288e-07	3.22767e-06	ABC transporter ATP-binding protein
GME_RS16570	646.091	253.736	-1.34841	down	2.05711e-06	2.75746e-05	ABC transporter ATP-binding protein
GME_RS16605	11.133	68.835	2.62819	up	0.00338121	0.0180222	NarK/NasA family nitrate transporter
GME_RS16610	18.119	166.002	3.19555	up	0.000542113	0.00392758	universal stress protein
GME_RS16615	18.273	254.121	3.79766	up	1.22496e-07	2.15966e-06	antiporter
GME_RS16650	20.586	149.647	2.86177	up	0.000479251	0.00352205	NnrS family protein
GME_RS16660	16.358	287.239	4.1341	up	9.75207e-10	2.62426e-08	nitrate reductase subunit alpha
GME_RS16710	6087.23	2755.31	-1.14357	down	1.02454e-05	0.000121018	frdA; fumarate reductase (quinol) flavoprotein subunit
GME_RS16715	8497.19	3107.4	-1.45128	down	5.8362e-07	8.93237e-06	succinate dehydrogenase/fumarate reductase iron-sulfur subunit
GME_RS16720	7749.59	1541.65	-2.32964	down	5.93569e-11	2.10335e-09	fumarate reductase
GME_RS16725	9188.19	1862.73	-2.30236	down	7.70629e-11	2.57765e-09	fumarate reductase
GME_RS16820	5604.02	240.578	-4.54188	down	7.59336e-23	2.26472e-20	zinc ABC transporter solute-binding protein
GME_RS16825	4076.06	138.695	-4.87718	down	1.49022e-24	5.3335e-22	metal ABC transporter ATP-binding protein
GME_RS16830	969.396	56.706	-4.09549	down	1.31025e-19	2.10746e-17	iron chelate uptake ABC transporter family permease subunit
GME_RS16850	13.712	176.928	3.68955	up	9.02396e-07	1.32908e-05	GntP family permease
GME_RS16875	44.129	262.664	2.57339	up	0.00224744	0.0129527	RNA methyltransferase
GME_RS16880	335.221	8956.48	4.73974	up	2.07015e-13	1.29983e-11	ltrA; group II intron reverse transcriptase/maturase
GME_RS16885	632.853	8910.9	3.81563	up	7.48166e-09	1.67355e-07	groL; chaperonin GroEL
GME_RS16890	449.777	4418.55	3.29629	up	2.33401e-06	3.07111e-05	co-chaperone GroES
GME_RS17075	31.236	205.562	2.71825	up	0.00156496	0.0096237	nth; endonuclease III
GME_RS17080	9.478	91.892	3.27715	up	0.000566375	0.00407858	electron transport complex subunit E
GME_RS17165	1718.87	10048.2	2.5474	up	0.00078371	0.00540442	30S ribosomal protein S1
GME_RS17485	610.271	219.66	-1.47417	down	1.06145e-06	1.53182e-05	nucleoside deaminase
GME_RS17500	257.969	1978.02	2.93878	up	9.43244e-05	0.000852493	rpmE; 50S ribosomal protein L31
GME_RS17520	105.905	631.149	2.5752	up	0.00132921	0.008405	hslV; ATP-dependent protease subunit HslV
GME_RS17525	94.293	981.192	3.3793	up	1.09337e-06	1.55904e-05	hslU; ATP-dependent protease ATPase subunit HslU
GME_RS17585	27.505	180.635	2.71527	up	0.000482994	0.00353958	metE; 5-methyltetrahydropteroyltriglutamate-- homocysteine S-methyltransferase
GME_RS17605	725.395	296.054	-1.2929	down	1.11916e-05	0.000129209	hypothetical protein
GME_RS17610	1220.09	274.493	-2.15215	down	7.65637e-10	2.10786e-08	TIGR02281 family clan AA aspartic protease
GME_RS17625	1141.5	320.801	-1.83117	down	2.78743e-08	5.66831e-07	hypothetical protein
GME_RS17710	10408.4	2138.95	-2.28277	down	1.21255e-10	3.77366e-09	entericidin A/B family lipoprotein
GME_RS17760	128.064	1319.79	3.36536	up	1.19441e-06	1.68964e-05	ABC transporter substrate-binding protein
GME_RS17765	24.752	177.15	2.8393	up	0.00172565	0.0104502	TRAP transporter small permease subunit
GME_RS17770	36.673	198.79	2.43842	up	0.00361925	0.019077	TRAP transporter large permease subunit
GME_RS17810	1141.85	317.811	-1.84512	down	1.40753e-08	3.0165e-07	thpD; ectoine hydroxylase
GME_RS17815	501.687	81.979	-2.61345	down	8.93145e-12	3.85128e-10	Crp/Fnr family transcriptional regulator
GME_RS18070	1532.48	522.301	-1.55291	down	3.27843e-07	5.33341e-06	DUF393 domain-containing protein
GME_RS18150	5657.16	54076.9	3.25686	up	1.97452e-06	2.6567e-05	outer membrane beta-barrel protein
GME_RS18195	261.926	77.372	-1.75926	down	1.02716e-07	1.84734e-06	DMT family transporter
GME_RS18255	145.611	72.4	-1.00805	down	0.00049522	0.00361713	helix-turn-helix domain-containing protein
GME_RS18275	25.843	190.15	2.87924	up	0.00228832	0.0131459	uraH; hydroxyisourate hydrolase
GME_RS19150	14.554	101.671	2.80434	up	0.00893818	0.0405447	hypothetical protein
GME_RS19155	17.695	161.473	3.18981	up	0.000116999	0.00103392	hypothetical protein
GME_RS18285	5.211	145.859	4.8066	up	3.88307e-08	7.72085e-07	IclR family transcriptional regulator
GME_RS18290	7.907	115.033	3.8626	up	4.98757e-07	7.76109e-06	gcl; glyoxylate carboligase
GME_RS18295	26.759	306.823	3.51926	up	3.64061e-06	4.65348e-05	hyi; hydroxypyruvate isomerase
GME_RS18300	71.42	451.607	2.66065	up	0.000676175	0.00473587	2-hydroxy-3-oxopropionate reductase
GME_RS18320	306.743	108.061	-1.50518	down	6.95094e-07	1.05861e-05	FMN-dependent L-lactate dehydrogenase LldD
GME_RS18360	42.903	339.46	2.98406	up	0.000852608	0.0057957	YheV family putative metal-binding protein
GME_RS18375	39.462	313.853	2.99152	up	0.000119541	0.00104862	metF; methylenetetrahydrofolate reductase [NAD(P)H]
GME_RS18465	169.276	3229.89	4.25403	up	9.84601e-11	3.17467e-09	ilvC; ketol-acid reductoisomerase
GME_RS18475	400.618	3463.14	3.11178	up	1.03489e-05	0.000121439	ilvN; acetolactate synthase small subunit
GME_RS18480	629.653	4859.07	2.94805	up	3.30846e-05	0.000336382	acetolactate synthase 3 large subunit
GME_RS18485	861.319	4693.56	2.44606	up	0.00162969	0.00995337	clpB; ATP-dependent chaperone ClpB
GME_RS18595	6.23	67.404	3.43532	up	0.00224411	0.0129527	uraD; 2-oxo-4-hydroxy-4-carboxy-5-ureidoimidazoline decarboxylase
GME_RS18600	17.266	114.841	2.73356	up	0.00250385	0.0141345	hypothetical protein
GME_RS18620	1497.63	367.157	-2.02821	down	3.84425e-09	9.35956e-08	hypothetical protein
GME_RS18625	2624.6	528.161	-2.31304	down	1.35135e-10	4.13374e-09	hypothetical protein
