# Supplementary material for: Hyperproduction of 3-hydroxypropionate by Halomonas bluephagenesis
Source: Nat Commun. 2021 Mar 8;12:1513. doi: 10.1038/s41467-021-21632-3 (PMC7940609; doi:10.1038/s41467-021-21632-3)
Supplement: Supplementary file 6 — Supplementary Data 3 [file 41467_2021_21632_MOESM6_ESM.xlsx]

## Sheet: TDdddAC_G_PDO_vs_TD_G.rpkm.DEG
The differentially expressed genes when the cells grown with or without 1,3-propanediol in culture media containing 30 g L-1 glucose. To identify DEGs (differential expression genes) between the two different samples, the expression level for each transcript was calculated using the fragments per kilobase of read per million mapped reads (RPKM) method. edgeR was used for differential expression a…
Supplementary Data 3 TDdddAC_G_PDO_vs_TD_G.DEG
Gene	TD_G	TDdddAC_G_PDO	logFC	type	pvalue	qvalue	function
GME_RS00095	2504.31	322.19	-2.95842	down	6.53238e-06	7.58223e-05	hemN; oxygen-independent coproporphyrinogen III oxidase
GME_RS00125	2023.71	330.541	-2.6141	down	0.000132727	0.00116584	ccoP; cytochrome-c oxidase, cbb3-type subunit III
GME_RS00130	2555.75	345.805	-2.88571	down	2.06925e-05	0.000211965	CcoQ/FixQ family Cbb3-type cytochrome c oxidase assembly chaperone
GME_RS00135	3438.63	544.882	-2.65782	down	9.33944e-05	0.000858316	ccoO; cytochrome-c oxidase, cbb3-type subunit II
GME_RS00140	2596.91	374.368	-2.79426	down	2.76966e-05	0.000279704	ccoN; cytochrome-c oxidase, cbb3-type subunit I
GME_RS00145	350.287	857.975	1.2924	up	1.75464e-05	0.000182882	alpha/beta fold hydrolase
GME_RS00190	222.331	54.016	-2.04123	down	0.00990627	0.0477934	glcD; glycolate oxidase subunit GlcD
GME_RS00195	265.916	23.342	-3.50991	down	1.06584e-07	1.74789e-06	L-lactate permease
GME_RS00210	153660	313672	1.02952	up	0.000120631	0.00107012	hypothetical protein
GME_RS00215	159.935	390.006	1.28601	up	3.41837e-05	0.000337587	uraD; 2-oxo-4-hydroxy-4-carboxy-5-ureidoimidazoline decarboxylase
GME_RS00240	203.821	35.043	-2.54007	down	0.000418815	0.00326202	transporter
GME_RS00360	876.499	11919.7	3.76545	up	1.09533e-17	7.11962e-16	aldehyde dehydrogenase
GME_RS00365	1102.34	6731.5	2.61036	up	1.57707e-11	4.58376e-10	adhP; alcohol dehydrogenase AdhP
GME_RS00385	44.537	574.025	3.68801	up	7.30658e-16	3.4828e-14	alpha/beta hydrolase
GME_RS00455	450.766	1654.01	1.87551	up	6.43334e-08	1.0952e-06	hypothetical protein
GME_RS00520	826.883	6975.49	3.07654	up	9.03037e-14	3.62737e-12	antibiotic biosynthesis monooxygenase
GME_RS00525	1544.26	5292.17	1.77694	up	1.43039e-07	2.27274e-06	S-ribosylhomocysteine lyase
GME_RS00565	32.891	189.547	2.52675	up	1.55733e-09	3.50154e-08	GTP cyclohydrolase I FolE2
GME_RS00640	839.062	82.108	-3.35317	down	1.95651e-07	2.9891e-06	2-isopropylmalate synthase
GME_RS00745	54.184	137.57	1.34421	up	5.51362e-05	0.000520084	nucleotidyltransferase family protein
GME_RS00865	2716.76	27504	3.33968	up	2.4049e-15	1.08829e-13	DUF4168 domain-containing protein
GME_RS00900	7661.38	268270	5.12994	up	1.68837e-25	5.02994e-23	hypothetical protein
GME_RS00915	625.561	1400.54	1.16275	up	4.35452e-05	0.000419674	PQQ-dependent sugar dehydrogenase
GME_RS00955	6.866	28.572	2.0569	up	3.19187e-05	0.00031697	iron ABC transporter permease
GME_RS00975	180.123	2096.41	3.54086	up	7.01615e-16	3.42662e-14	hypothetical protein
GME_RS01075	25.788	139.927	2.43986	up	1.53075e-07	2.41076e-06	DoxX family protein
GME_RS01095	159.798	826.311	2.37043	up	3.6721e-10	9.65275e-09	HAMP domain-containing protein
GME_RS01120	3.205	16.475	2.36152	up	0.00156686	0.01069	transporter
GME_RS01135	11.797	29.237	1.3093	up	0.000643151	0.00485077	ATP-dependent Clp protease ATP-binding subunit
GME_RS01140	38.348	210.032	2.45336	up	1.40666e-09	3.20307e-08	aliphatic amidase
GME_RS01230	298.795	848.64	1.50599	up	2.62454e-06	3.26925e-05	tellurite resistance TerB family protein
GME_RS01235	64.628	204.827	1.66416	up	5.2808e-06	6.21015e-05	phosphatidylglycerophosphatase A
GME_RS01240	151.539	10537.2	6.11965	up	5.24575e-31	1.09719e-27	NAD-dependent succinate-semialdehyde dehydrogenase
GME_RS01250	103.152	18.938	-2.44535	down	0.00209809	0.0135636	LysR family transcriptional regulator
GME_RS01255	123.759	0	-16.9172	down	6.14193e-20	5.93444e-18	CoA-acylating methylmalonate-semialdehyde dehydrogenase
GME_RS01260	64.319	2.441	-4.71913	down	1.10164e-09	2.55739e-08	choline dehydrogenase
GME_RS01340	61.313	323.539	2.39966	up	4.64226e-10	1.17703e-08	ABC transporter ATP-binding protein
GME_RS01345	83.331	2892.91	5.11751	up	1.14072e-24	2.39888e-22	NAD(P)-dependent alcohol dehydrogenase
GME_RS01350	1569.88	29120.1	4.21329	up	4.56921e-20	4.77861e-18	hypothetical protein
GME_RS01390	1801.94	31537.7	4.12946	up	1.40329e-19	1.25419e-17	hypothetical protein
GME_RS01540	1018.16	104.462	-3.2849	down	3.73948e-07	5.45659e-06	circularly permuted type 2 ATP-grasp protein
GME_RS01545	1760.73	118.601	-3.89197	down	7.39732e-10	1.76303e-08	alpha-E domain-containing protein
GME_RS01570	86.22	19.933	-2.11281	down	0.0101846	0.0488725	sodium:solute symporter
GME_RS01580	74.692	13.361	-2.48284	down	0.00566421	0.0309432	NnrU family protein
GME_RS01585	159.634	857.576	2.42549	up	2.33839e-10	6.19241e-09	zinc-binding dehydrogenase
GME_RS01590	258.211	794.15	1.62086	up	8.70898e-07	1.1929e-05	proline racemase
GME_RS01725	12.871	77.069	2.58193	up	4.84166e-08	8.56878e-07	tryptophan synthase subunit alpha
GME_RS01810	310.011	35.024	-3.14587	down	4.35522e-05	0.000419674	DUF427 domain-containing protein
GME_RS01865	819.477	187.919	-2.12459	down	0.00710011	0.0370013	hypothetical protein
GME_RS01885	59.476	2543.62	5.41841	up	7.44751e-26	2.50075e-23	hypothetical protein
GME_RS02000	17924.3	58687.5	1.71113	up	2.52494e-07	3.79271e-06	high potential iron-sulfur protein
GME_RS02005	1045.61	249.31	-2.06832	down	0.00855513	0.0429559	Lrp/AsnC family transcriptional regulator
GME_RS02060	108.374	227.175	1.06778	up	0.000139174	0.0012165	dnaB; replicative DNA helicase
GME_RS02070	957.922	7586.82	2.98551	up	2.78815e-13	1.04922e-11	hypothetical protein
GME_RS02100	286.78	51.48	-2.47784	down	0.00162205	0.0110035	Na+/H+ antiporter subunit C
GME_RS18910	1444.23	3386.41	1.22945	up	2.97112e-05	0.000299204	DUF2256 domain-containing protein
GME_RS02165	172.43	2507.3	3.86205	up	7.82326e-18	5.27701e-16	phosphoribulokinase
GME_RS02170	345.31	1007.18	1.54435	up	2.7366e-06	3.397e-05	histidine triad nucleotide-binding protein
GME_RS02245	1990.09	209.354	-3.24881	down	4.10779e-07	5.89773e-06	type I secretion C-terminal target domain-containing protein
GME_RS02265	199.253	762.207	1.93558	up	5.32244e-08	9.28181e-07	arylesterase
GME_RS02270	156.007	2045.67	3.71289	up	7.32969e-17	4.22639e-15	ABC transporter ATP-binding protein
GME_RS02275	113.158	660.182	2.54451	up	4.89899e-11	1.35767e-09	FtsX-like permease family protein
GME_RS02280	116.504	377.907	1.69764	up	5.00756e-07	7.00514e-06	hypothetical protein
GME_RS02310	1555.9	30.961	-5.65111	down	2.58975e-18	1.85167e-16	HAD-IIB family hydrolase
GME_RS02315	2230.03	59.69	-5.22341	down	1.36861e-16	7.64499e-15	glycosyl transferase
GME_RS02325	2603.28	328.694	-2.98551	down	9.43018e-06	0.00010635	DUF2892 domain-containing protein
GME_RS02330	1092.68	105.755	-3.36906	down	3.29106e-07	4.8618e-06	hypothetical protein
GME_RS02335	658.645	66.416	-3.30988	down	1.13125e-06	1.50904e-05	membrane protein
GME_RS02340	421.755	1699.97	2.01103	up	1.63938e-08	3.16799e-07	response regulator transcription factor
GME_RS02345	138.919	424.689	1.61216	up	1.08253e-06	1.45491e-05	two-component sensor histidine kinase
GME_RS02365	753.185	75.843	-3.3119	down	4.51431e-07	6.40423e-06	TlpA family protein disulfide reductase
GME_RS02370	1461.75	60.268	-4.60014	down	2.30611e-13	8.77058e-12	alpha-amylase
GME_RS02415	84.857	492.395	2.5367	up	6.11306e-11	1.68109e-09	lon; endopeptidase La
GME_RS02420	200.812	36.843	-2.44635	down	0.000664485	0.00498016	PAS domain-containing protein
GME_RS02455	370.696	87.864	-2.07688	down	0.00699733	0.0365189	phosphoenolpyruvate carboxykinase
GME_RS02460	1554.78	27610.6	4.15045	up	7.78606e-20	7.13722e-18	msrB; peptide-methionine (R)-S-oxide reductase MsrB
GME_RS02465	289.696	597.842	1.04522	up	0.00011588	0.00103568	RNA-binding transcriptional accessory protein
GME_RS02500	96.205	18.592	-2.37137	down	0.00509182	0.0284426	HAD family hydrolase
GME_RS02545	416.836	91.955	-2.18047	down	0.00422093	0.0243737	ProQ/FinO family protein
GME_RS02550	50634.9	3440.96	-3.87925	down	5.19307e-10	1.29827e-08	porin
GME_RS02775	1333.94	184.663	-2.85273	down	1.77322e-05	0.000184281	alpha-D-glucose phosphate-specific phosphoglucomutase
GME_RS02780	1568	268.581	-2.54549	down	0.000241342	0.00202534	UTP--glucose-1-phosphate uridylyltransferase
GME_RS02800	522.3	115.066	-2.18241	down	0.00490966	0.0276846	nucleoside diphosphate kinase regulator
GME_RS02900	43.556	104.361	1.26062	up	5.03483e-05	0.000479987	serine hydrolase
GME_RS02965	8.644	20.554	1.24955	up	0.00143257	0.00990604	Na+/H+ antiporter family protein
GME_RS03075	296.562	39.769	-2.89859	down	5.18661e-05	0.000493142	hypothetical protein
GME_RS03105	203.23	24.632	-3.04446	down	2.15891e-05	0.000219889	solute-binding protein
GME_RS03110	244.273	32.261	-2.92059	down	4.44708e-05	0.000427374	ATP-binding cassette domain-containing protein
GME_RS03115	554.442	73.346	-2.91823	down	1.88936e-05	0.000194653	ABC transporter permease subunit
GME_RS03130	256.275	1312.55	2.35661	up	5.42765e-10	1.34749e-08	zinc metallopeptidase
GME_RS03135	110.22	4181.13	5.24542	up	4.24197e-24	7.9816e-22	GlsB/YeaQ/YmgE family stress response membrane protein
GME_RS03220	59.855	121.067	1.01625	up	0.000370899	0.00292063	epmB; EF-P beta-lysylation protein EpmB
GME_RS03350	161.393	712.16	2.14162	up	4.0282e-09	8.42153e-08	transglycosylase SLT domain-containing protein
GME_RS03355	133.831	6047.69	5.49789	up	2.4273e-26	1.0847e-23	DUF1232 domain-containing protein
GME_RS03360	322.187	1386.9	2.10589	up	4.9797e-09	1.02904e-07	htpG; molecular chaperone HtpG
GME_RS03420	226.349	2329.61	3.36346	up	2.59427e-15	1.15932e-13	tldD; metalloprotease TldD
GME_RS03430	150.704	384.689	1.35197	up	1.10965e-05	0.000122817	pmbA; metalloprotease PmbA
GME_RS03470	136.456	333.32	1.28847	up	3.59273e-05	0.000349973	lptC; LPS export ABC transporter periplasmic protein LptC
GME_RS03475	168.477	384.662	1.19103	up	6.8992e-05	0.000645671	HAD hydrolase family protein
GME_RS03480	173.579	571.752	1.71979	up	3.95622e-07	5.71404e-06	KpsF/GutQ family sugar-phosphate isomerase
GME_RS03500	612.406	2949.42	2.26787	up	9.65491e-10	2.25597e-08	ABC transporter substrate-binding protein
GME_RS03505	187.311	683.486	1.86747	up	2.37535e-07	3.58307e-06	STAS domain-containing protein
GME_RS03535	449.665	1406.35	1.64503	up	6.29911e-07	8.72842e-06	Nif3-like dinuclear metal center hexameric protein
GME_RS03605	103.716	408.106	1.9763	up	5.366e-08	9.31236e-07	rsmI; 16S rRNA (cytidine(1402)-2'-O)-methyltransferase
GME_RS03890	1894.34	10919.4	2.52712	up	4.10995e-11	1.1479e-09	superoxide dismutase
GME_RS03960	243.821	536.335	1.13731	up	0.000157941	0.00137048	hypothetical protein
GME_RS03985	1371.75	33890.3	4.62678	up	1.4454e-22	2.15304e-20	sigma-E factor negative regulatory protein
GME_RS03990	393.416	6124.82	3.96054	up	1.30723e-18	1.01594e-16	nucleoside transporter
GME_RS18925	126.517	1086.66	3.10249	up	3.53732e-13	1.31728e-11	SoxR reducing system RseC family protein
GME_RS03995	508.043	3277.96	2.68977	up	6.48607e-12	2.01632e-10	DegQ family serine endoprotease
GME_RS04050	754.596	140.01	-2.43017	down	0.000553655	0.00423837	relA; GTP diphosphokinase
GME_RS04055	657.41	156.077	-2.07453	down	0.00716505	0.0371771	mazG; nucleoside triphosphate pyrophosphohydrolase
GME_RS04060	1302.59	153.087	-3.08895	down	1.97136e-06	2.51701e-05	phosphoenolpyruvate carboxylase
GME_RS04070	409.84	90.74	-2.17524	down	0.0040527	0.0235584	rluF; 23S rRNA pseudouridine(2604) synthase RluF
GME_RS04145	148.878	386.422	1.37604	up	9.55383e-06	0.000107405	hisS; histidine--tRNA ligase
GME_RS04160	155.017	622.091	2.00469	up	2.97959e-08	5.49073e-07	pilW; type IV pilus biogenesis/stability protein PilW
GME_RS04165	183.176	926.325	2.33828	up	5.57945e-10	1.37562e-08	rlmN; 23S rRNA (adenine(2503)-C(2))-methyltransferase RlmN
GME_RS04185	165.266	446.307	1.43324	up	9.6307e-06	0.00010793	iscR; Fe-S cluster assembly transcriptional regulator IscR
GME_RS04215	643.458	149.415	-2.10651	down	0.00771995	0.0397677	yajC; preprotein translocase subunit YajC
GME_RS04285	1709.78	121.047	-3.82016	down	1.53548e-09	3.47426e-08	aminotransferase class I/II-fold pyridoxal phosphate-dependent enzyme
GME_RS04290	1997.67	40.039	-5.64074	down	9.81871e-19	7.80042e-17	FAD-binding oxidoreductase
GME_RS04295	2521.61	69.581	-5.17949	down	1.70317e-16	9.36746e-15	ABC transporter ATP-binding protein
GME_RS04300	1912.62	42.961	-5.47635	down	1.69806e-17	1.08403e-15	ABC transporter permease
GME_RS04305	1353.79	34.971	-5.27466	down	2.21735e-16	1.19807e-14	ABC transporter permease
GME_RS04310	15591.7	452.135	-5.10788	down	2.27885e-16	1.19807e-14	ABC transporter substrate-binding protein
GME_RS04320	216.196	53.421	-2.01684	down	0.00953056	0.0464826	ATP-binding protein
GME_RS04410	3980.24	11517.3	1.53287	up	1.43051e-06	1.85293e-05	gabT; 4-aminobutyrate--2-oxoglutarate transaminase
GME_RS04500	827.645	111.378	-2.89354	down	1.35997e-05	0.000147089	CTP synthase
GME_RS04505	280.089	49.608	-2.49722	down	0.000622155	0.0047123	kdsA; 3-deoxy-8-phosphooctulonate synthase
GME_RS04590	222.576	728.185	1.71	up	5.01627e-07	7.00514e-06	hypothetical protein
GME_RS04595	184.139	1448.33	2.97552	up	9.79402e-13	3.43271e-11	hypothetical protein
GME_RS04600	669.616	4573.14	2.77178	up	3.07093e-12	1.01653e-10	ccmA; cytochrome c biogenesis heme-transporting ATPase CcmA
GME_RS04605	243.276	1041.43	2.0979	up	8.33909e-09	1.64709e-07	ccmB; heme exporter protein CcmB
GME_RS04630	207.916	427.206	1.03893	up	0.000210501	0.0017875	DsbE family thiol:disulfide interchange protein
GME_RS04695	34.767	101.677	1.54818	up	1.4744e-05	0.000157343	CYTH domain-containing protein
GME_RS04740	2928.82	506.684	-2.53116	down	0.000245908	0.00205883	SDR family oxidoreductase
GME_RS04760	295.14	63.473	-2.21717	down	0.00305288	0.0186246	guaA; glutamine-hydrolyzing GMP synthase
GME_RS04895	99.584	652.242	2.71141	up	3.15151e-11	8.9418e-10	msrQ; protein-methionine-sulfoxide reductase heme-binding subunit MsrQ
GME_RS05015	940.896	32057.6	5.09049	up	2.96174e-25	8.14479e-23	NADP-dependent oxidoreductase
GME_RS05200	1688.91	28.188	-5.90482	down	2.20694e-18	1.62277e-16	nirD; nitrite reductase small subunit NirD
GME_RS05205	2772.54	16.234	-7.41596	down	9.55166e-29	8.53679e-26	nirB; nitrite reductase large subunit
GME_RS05210	3424.25	27.554	-6.95733	down	4.79275e-26	1.90379e-23	NAD(P)/FAD-dependent oxidoreductase
GME_RS05215	2144.89	31.663	-6.08192	down	1.92147e-21	2.54417e-19	nitrate reductase
GME_RS05220	1445.24	160.601	-3.16975	down	1.15898e-06	1.53458e-05	cobA; uroporphyrinogen-III C-methyltransferase
GME_RS18955	731.863	3553.12	2.27944	up	1.77269e-09	3.96084e-08	arfA; ribosome alternative rescue factor ArfA
GME_RS05245	396.03	965.786	1.28609	up	1.83199e-05	0.000189837	FCD domain-containing protein
GME_RS05270	3382.35	21.563	-7.29326	down	1.04249e-27	7.45381e-25	ANTAR domain-containing protein
GME_RS05275	6648.39	30.093	-7.78738	down	6.13811e-31	1.09719e-27	NarK family nitrate/nitrite MFS transporter
GME_RS05290	167.249	36.453	-2.19786	down	0.00713086	0.0370535	murein L,D-transpeptidase catalytic domain family protein
GME_RS05300	402.321	94.562	-2.089	down	0.00637433	0.0340458	peptidoglycan DD-metalloendopeptidase family protein
GME_RS05325	502.979	105.77	-2.24956	down	0.00216866	0.0139945	DEAD/DEAH box helicase
GME_RS05375	15911.3	3199.43	-2.31416	down	0.00118538	0.00832563	CBS domain-containing protein
GME_RS05380	221.777	48.024	-2.20726	down	0.00467365	0.0266381	trehalose utilization protein ThuA
GME_RS05440	124.902	342.032	1.45333	up	6.68729e-06	7.71195e-05	deoC; deoxyribose-phosphate aldolase
GME_RS05460	94.507	442.629	2.22759	up	3.41471e-09	7.30993e-08	cyoA; ubiquinol oxidase subunit II
GME_RS05465	80.378	218.435	1.44232	up	5.45028e-06	6.38844e-05	cyoB; cytochrome o ubiquinol oxidase subunit I
GME_RS05470	42.127	208.901	2.30997	up	1.68875e-08	3.2285e-07	cyoC; cytochrome o ubiquinol oxidase subunit III
GME_RS05485	32.487	0	-14.9876	down	0.000272943	0.00224897	hypothetical protein
GME_RS05490	87.465	7.258	-3.59088	down	2.69237e-05	0.00027267	DUF2778 domain-containing protein
GME_RS18975	108.908	16.965	-2.6824	down	0.00156347	0.0106872	hypothetical protein
GME_RS05505	72.24	15.473	-2.22297	down	0.0100353	0.0482209	DMT family transporter
GME_RS05510	18074.8	49498.3	1.4534	up	3.00168e-06	3.68763e-05	porin family protein
GME_RS05530	1296.53	112.128	-3.53143	down	3.05202e-08	5.59537e-07	DASS family sodium-coupled anion symporter
GME_RS05630	153.787	1068.41	2.79646	up	4.66885e-12	1.49028e-10	aldo/keto reductase
GME_RS05775	59.59	5.074	-3.55361	down	0.000945269	0.00682694	hypothetical protein
GME_RS05810	1518.86	7366.1	2.27791	up	7.68584e-10	1.81966e-08	organic hydroperoxide resistance protein
GME_RS05820	267.929	719.917	1.42598	up	5.13835e-06	6.06258e-05	TRAP transporter substrate-binding protein
GME_RS05865	4284.15	9178.84	1.0993	up	7.03017e-05	0.00065621	OsmC family protein
GME_RS05875	1052.06	217.066	-2.27701	down	0.00177983	0.0119155	L,D-transpeptidase family protein
GME_RS05980	7616.58	20584.6	1.43435	up	3.57115e-06	4.31313e-05	oleate hydratase
GME_RS06005	919.688	2350.88	1.35398	up	7.81124e-06	8.95038e-05	catalase
GME_RS06025	1054.58	10780.6	3.35369	up	2.36886e-15	1.08573e-13	hypothetical protein
GME_RS06030	448.306	9463.88	4.39987	up	5.26893e-21	6.27881e-19	helix-turn-helix domain-containing protein
GME_RS06070	2557.84	580.078	-2.14061	down	0.00395691	0.0230766	succinate dehydrogenase flavoprotein subunit
GME_RS06075	2154.6	526.842	-2.03198	down	0.00822363	0.0417606	succinate dehydrogenase iron-sulfur subunit
GME_RS06125	387.338	67.125	-2.52865	down	0.00030477	0.00247064	exoribonuclease II
GME_RS06180	721.93	5.341	-7.07834	down	7.88635e-24	1.34256e-21	carbohydrate ABC transporter substrate-binding protein
GME_RS06185	86.348	2.225	-5.27765	down	3.84155e-10	1.00245e-08	sugar ABC transporter permease
GME_RS06190	78.53	1.853	-5.40455	down	6.15216e-10	1.50644e-08	carbohydrate ABC transporter permease
GME_RS06195	128.233	21.41	-2.58235	down	0.000569464	0.0043408	ABC transporter ATP-binding protein
GME_RS06200	328.797	76.539	-2.10292	down	0.00669497	0.0352791	TIGR01620 family protein
GME_RS06215	171.112	37.908	-2.17434	down	0.00637545	0.0340458	D-hexose-6-phosphate mutarotase
GME_RS06230	229.065	47.788	-2.26101	down	0.00414189	0.02396	glycoside hydrolase
GME_RS06280	2750.89	9734.36	1.82319	up	8.55871e-08	1.42409e-06	glycine zipper 2TM domain-containing protein
GME_RS06315	25.874	171.006	2.72442	up	7.51355e-09	1.49227e-07	NUDIX hydrolase
GME_RS06320	68.96	337.609	2.29151	up	6.79635e-09	1.37502e-07	pseudouridine synthase
GME_RS06330	254.119	3004.67	3.56362	up	7.09287e-16	3.42662e-14	clpS; ATP-dependent Clp protease adapter ClpS
GME_RS06360	242.886	1482.95	2.61011	up	3.20337e-11	9.01737e-10	lolA; outer membrane lipoprotein chaperone LolA
GME_RS06395	14336.3	3038.17	-2.2384	down	0.00208189	0.0135216	ribosome modulation factor
GME_RS06420	187.262	1283.94	2.77744	up	4.37296e-12	1.42121e-10	htpX; protease HtpX
GME_RS06440	301.327	43.358	-2.79693	down	4.55793e-05	0.000436852	gamma-glutamyltransferase family protein
GME_RS06475	38.863	180.113	2.2124	up	1.67374e-08	3.21699e-07	ABC transporter ATP-binding protein
GME_RS06480	16.117	60.495	1.90817	up	1.0065e-05	0.000112095	ABC transporter permease
GME_RS06505	468.296	1162.17	1.31133	up	1.24804e-05	0.000136864	site-specific integrase
GME_RS06550	0	11.31	13.4654	up	0.00823669	0.0417645	hypothetical protein
GME_RS06555	118.281	276.867	1.22697	up	0.000228818	0.00193387	hypothetical protein
GME_RS06625	76.272	315.241	2.04722	up	7.23686e-08	1.22037e-06	DNA mismatch repair protein MutS
GME_RS06635	748.649	173.004	-2.11348	down	0.00531654	0.0295134	aroC; chorismate synthase
GME_RS06650	4446.32	709.61	-2.64751	down	9.18804e-05	0.000846578	phaC; class I poly(R)-hydroxyalkanoic acid synthase
GME_RS06655	1666.69	294.79	-2.49922	down	0.000315156	0.00253758	amidohydrolase family protein
GME_RS06665	251.173	52.375	-2.26171	down	0.00318674	0.0192118	CBS domain-containing protein
GME_RS06700	75.606	707.758	3.22667	up	5.57921e-13	2.01471e-11	metalloregulator ArsR/SmtB family transcription factor
GME_RS06705	310.883	1692.8	2.44497	up	1.17635e-10	3.21026e-09	tail-specific protease
GME_RS06730	573.873	1693.32	1.56105	up	1.39361e-06	1.81169e-05	50S ribosomal protein L25/general stress protein Ctc
GME_RS06790	271.323	1864.69	2.78085	up	4.43719e-12	1.42909e-10	ahpC; peroxiredoxin
GME_RS06840	4255.34	8786.45	1.046	up	0.000110605	0.000996004	hypothetical protein
GME_RS06855	340.003	76.242	-2.15687	down	0.00472345	0.0268037	phospholipase
GME_RS06945	54.357	892.374	4.03709	up	5.30962e-18	3.65036e-16	zinc ABC transporter solute-binding protein
GME_RS07035	450.733	5161.23	3.51737	up	3.62583e-16	1.85176e-14	SIMPL domain-containing protein
GME_RS07070	138.61	282.295	1.02617	up	0.000206385	0.00176092	prpB; methylisocitrate lyase
GME_RS07075	134.187	476.099	1.82701	up	1.47092e-07	2.32679e-06	prpC; 2-methylcitrate synthase
GME_RS07090	268.467	37.144	-2.85351	down	0.000334498	0.00266927	ComEA family DNA-binding protein
GME_RS07225	347.895	7903.13	4.5057	up	8.9356e-22	1.27779e-19	AMP-binding protein
GME_RS07230	97.794	357.961	1.87197	up	6.34601e-08	1.09072e-06	hrpA; ATP-dependent RNA helicase HrpA
GME_RS07235	331.331	869.472	1.39186	up	6.5902e-06	7.62459e-05	beta-ketoacyl-ACP synthase III
GME_RS07355	773.64	88.601	-3.12625	down	1.69772e-06	2.17539e-05	acyl-CoA dehydrogenase
GME_RS07390	29.272	115.207	1.9766	up	1.55298e-07	2.43505e-06	tssA; type VI secretion system protein TssA
GME_RS07455	282.028	17.259	-4.03034	down	2.0146e-08	3.79063e-07	Hcp family type VI secretion system effector
GME_RS07485	323.971	4240.21	3.7102	up	3.34727e-17	2.02822e-15	ispH; 4-hydroxy-3-methylbut-2-enyl diphosphate reductase
GME_RS07490	603.143	2066.96	1.77694	up	1.85031e-07	2.83899e-06	fkpB; FKBP-type peptidyl-prolyl cis-trans isomerase
GME_RS07530	83.058	174.798	1.07349	up	0.000232829	0.00196312	amino acid ABC transporter substrate-binding protein
GME_RS07600	75.53	2703	5.16135	up	7.41613e-25	1.65704e-22	serine hydrolase
GME_RS07610	191.814	847.901	2.14418	up	6.94587e-09	1.39503e-07	exopolysaccharide biosynthesis protein
GME_RS07615	216.636	2997.5	3.79041	up	3.32386e-17	2.02822e-15	TerB family tellurite resistance protein
GME_RS07640	125.726	319.991	1.34774	up	1.4004e-05	0.000150343	serine hydrolase
GME_RS07645	90.904	360.078	1.98588	up	4.16025e-08	7.47382e-07	DUF1624 domain-containing protein
GME_RS07650	1782.13	34313.6	4.2671	up	2.07692e-20	2.32031e-18	hypothetical protein
GME_RS07660	458.809	28.983	-3.98457	down	6.29282e-10	1.5304e-08	aldehyde dehydrogenase family protein
GME_RS07665	349.671	16.01	-4.44887	down	7.17023e-12	2.20979e-10	5-guanidino-2-oxopentanoate decarboxylase
GME_RS07670	172.587	10.01	-4.10767	down	1.97861e-09	4.39349e-08	YjiH family protein
GME_RS07675	407.524	53.089	-2.94038	down	1.70202e-05	0.000178962	speB; agmatinase
GME_RS07680	66.228	172.159	1.37822	up	1.36574e-05	0.000147089	AAA domain-containing protein
GME_RS07685	7.373	26.35	1.83734	up	5.35922e-05	0.000506858	ABC transporter ATP-binding protein
GME_RS07935	6371.7	116.675	-5.7711	down	6.88501e-20	6.47735e-18	NCS1 family nucleobase:cation symporter-1
GME_RS07940	3260.46	328.731	-3.31009	down	2.53895e-07	3.79779e-06	apolipoprotein acyltransferase
GME_RS07945	3443.89	259.563	-3.72988	down	3.09415e-09	6.68499e-08	hydA; dihydropyrimidinase
GME_RS07950	2485.95	225.116	-3.46505	down	5.25692e-08	9.21249e-07	NAD(P)-dependent oxidoreductase
GME_RS07955	3099.89	324.506	-3.2559	down	3.92219e-07	5.69992e-06	preA; NAD-dependent dihydropyrimidine dehydrogenase subunit PreA
GME_RS07975	686.105	170.378	-2.00968	down	0.00997735	0.0480068	codA; cytosine deaminase
GME_RS08055	87.848	628.634	2.83912	up	2.53263e-12	8.46183e-11	deoxyribodipyrimidine photo-lyase
GME_RS08105	6.183	38.849	2.6513	up	1.62382e-06	2.09573e-05	gamma-glutamyl-gamma-aminobutyrate hydrolase family protein
GME_RS08130	21.553	637.843	4.88718	up	9.76922e-22	1.34327e-19	alkene reductase
GME_RS08205	44.864	212.43	2.24333	up	5.88623e-09	1.20247e-07	D-amino acid dehydrogenase
GME_RS08300	6.618	17.28	1.3845	up	0.00185619	0.0123343	ABC transporter permease
GME_RS08355	7.129	34.511	2.27512	up	3.28341e-06	3.99781e-05	putative 2-aminoethylphosphonate ABC transporter substrate-binding protein
GME_RS08380	404.679	46.8	-3.11217	down	3.24242e-06	3.96974e-05	TRAP transporter large permease subunit
GME_RS08385	544.12	73.635	-2.88544	down	2.98957e-05	0.000299375	TRAP transporter small permease
GME_RS08390	3434.18	502.571	-2.77256	down	3.35444e-05	0.000332192	TRAP transporter substrate-binding protein
GME_RS08395	1093.76	181.37	-2.59229	down	0.000171285	0.00148267	LysR family transcriptional regulator
GME_RS08400	1229.27	198.442	-2.63101	down	0.000130781	0.00115158	LamB/YcsF family protein
GME_RS08405	733.751	87.784	-3.06325	down	4.64395e-06	5.55255e-05	pxpB; 5-oxoprolinase subunit PxpB
GME_RS08410	927.041	98.189	-3.23899	down	7.56677e-07	1.04445e-05	biotin-dependent carboxyltransferase family protein
GME_RS08430	42.099	7.778	-2.43616	down	0.00696244	0.0363899	prepilin-type N-terminal cleavage/methylation domain-containing protein
GME_RS19000	2471.89	429.777	-2.52395	down	0.000722922	0.00535082	pqqA; pyrroloquinoline quinone precursor peptide PqqA
GME_RS08455	97.207	19.388	-2.32584	down	0.00422705	0.0243737	pqqB; pyrroloquinoline quinone biosynthesis protein PqqB
GME_RS08600	1642.44	390.589	-2.07212	down	0.00633533	0.0339562	linear amide C-N hydrolase
GME_RS08685	615.675	2775.43	2.17247	up	2.20849e-09	4.87368e-08	aldehyde dehydrogenase family protein
GME_RS08720	74.279	304.231	2.03413	up	2.68908e-08	5.00701e-07	aspartate aminotransferase family protein
GME_RS08800	758.639	148.298	-2.35491	down	0.0012417	0.0086701	paaY; phenylacetic acid degradation protein PaaY
GME_RS08810	50.501	142.031	1.4918	up	1.33388e-05	0.000144943	2,3-dehydroadipyl-CoA hydratase
GME_RS08840	958.055	8332.07	3.12049	up	3.62855e-14	1.50838e-12	paaA; 1,2-phenylacetyl-CoA epoxidase subunit A
GME_RS08845	312.611	1466.92	2.23035	up	3.8743e-09	8.19564e-08	1,2-phenylacetyl-CoA epoxidase subunit B
GME_RS08955	1763.8	150.293	-3.55282	down	3.85805e-08	6.96592e-07	hypothetical protein
GME_RS08975	415.456	79.445	-2.38665	down	0.000977557	0.00698689	hppD; 4-hydroxyphenylpyruvate dioxygenase
GME_RS09100	475.611	27.015	-4.1379	down	6.66283e-10	1.59863e-08	ureG; urease accessory protein UreG
GME_RS09105	527.286	16.065	-5.03651	down	7.9914e-14	3.24651e-12	urease accessory protein UreF
GME_RS09110	1086.65	16.693	-6.02441	down	1.58978e-18	1.20925e-16	ureE; urease accessory protein UreE
GME_RS09115	1181.58	33.692	-5.13213	down	5.55685e-16	2.75913e-14	ureC; urease subunit alpha
GME_RS09120	1401.65	44.394	-4.98059	down	9.52614e-14	3.78399e-12	urease subunit beta
GME_RS09125	1295.53	36.281	-5.15814	down	2.34855e-14	9.99532e-13	urease subunit gamma
GME_RS09150	2.411	9.441	1.96886	up	0.00243379	0.0154245	iron chelate uptake ABC transporter family permease subunit
GME_RS09165	91.424	4.331	-4.39948	down	8.96418e-05	0.000828086	hypothetical protein
GME_RS09170	517.792	19.783	-4.70997	down	1.02158e-12	3.54577e-11	urease accessory protein ureD
GME_RS09175	693.052	15.179	-5.51272	down	3.03586e-17	1.90407e-15	diguanylate cyclase
GME_RS09180	3472.86	29.205	-6.89372	down	4.48996e-25	1.14654e-22	urtE; urea ABC transporter ATP-binding subunit UrtE
GME_RS09185	5770.97	41.348	-7.12482	down	6.54789e-27	3.90145e-24	urtD; urea ABC transporter ATP-binding protein UrtD
GME_RS09190	2007.31	21.672	-6.53322	down	4.14861e-23	6.44839e-21	urtC; urea ABC transporter permease subunit UrtC
GME_RS09195	1039.84	24.722	-5.39436	down	3.77e-17	2.20947e-15	urtB; urea ABC transporter permease subunit UrtB
GME_RS09200	16347.4	183.567	-6.47661	down	5.4436e-24	9.73043e-22	urtA; urea ABC transporter substrate-binding protein
GME_RS09235	27.833	248.001	3.15543	up	4.93781e-12	1.54848e-10	DUF481 domain-containing protein
GME_RS09240	33.716	6.288	-2.42257	down	0.00602292	0.0325454	BCCT family transporter
GME_RS09300	201.615	834.877	2.04996	up	4.28389e-08	7.65745e-07	exodeoxyribonuclease VII small subunit
GME_RS09305	134.438	368.575	1.45501	up	5.92789e-06	6.903e-05	ispA; (2E,6E)-farnesyl diphosphate synthase
GME_RS09325	148.724	468.318	1.65484	up	1.01358e-06	1.37255e-05	hemolysin III family protein
GME_RS09345	470.535	110.347	-2.09224	down	0.00667616	0.0352586	amino acid ABC transporter substrate-binding protein
GME_RS09350	12346.1	120.639	-6.6772	down	5.05329e-25	1.20437e-22	amino acid ABC transporter substrate-binding protein
GME_RS09355	1024.39	14.7	-6.12271	down	2.36167e-20	2.55848e-18	amino acid ABC transporter permease
GME_RS09360	992.557	22.188	-5.48323	down	3.52886e-17	2.10261e-15	amino acid ABC transporter permease
GME_RS09365	1662.18	31.835	-5.70628	down	2.22422e-18	1.62277e-16	amino acid ABC transporter ATP-binding protein
GME_RS09370	155.412	10.282	-3.91777	down	2.07942e-06	2.64553e-05	enamine deaminase RidA
GME_RS09385	248.365	50.453	-2.29943	down	0.00271161	0.016918	phnC; phosphonate ABC transporter ATP-binding protein
GME_RS09390	124.236	20.609	-2.59168	down	0.000789038	0.005774	phnE; phosphonate ABC transporter, permease protein PhnE
GME_RS09420	7.166	36.177	2.33567	up	1.71415e-07	2.65285e-06	methyl-accepting chemotaxis protein
GME_RS09430	99.543	264.102	1.40769	up	1.22748e-05	0.000135023	ferredoxin--NADP reductase
GME_RS09440	13709.1	249.579	-5.77949	down	5.11823e-20	5.08269e-18	ammonium transporter
GME_RS09445	15691.2	184.962	-6.40657	down	3.42668e-23	5.56835e-21	P-II family nitrogen regulator
GME_RS09475	123.591	655.905	2.4079	up	3.98301e-10	1.02441e-08	alpha/beta hydrolase
GME_RS09525	1227.69	289.489	-2.08437	down	0.00642462	0.0341786	SCO family protein
GME_RS09530	177.421	686.738	1.95258	up	3.74614e-08	6.7982e-07	prolyl oligopeptidase family serine peptidase
GME_RS09535	644.813	3061.75	2.2474	up	1.15967e-09	2.65757e-08	FKBP-type peptidyl-prolyl cis-trans isomerase
GME_RS09545	555.09	78.641	-2.81935	down	3.17574e-05	0.000316247	TRAP transporter large permease
GME_RS09570	1093.69	3249.82	1.57115	up	1.18194e-06	1.5592e-05	D-tyrosyl-tRNA(Tyr) deacylase
GME_RS09575	3086.58	12908.7	2.06426	up	6.80778e-09	1.37502e-07	hypothetical protein
GME_RS09605	276.22	1758.47	2.67042	up	1.24291e-11	3.7656e-10	endonuclease
GME_RS09610	1760.55	14152.7	3.00698	up	1.42851e-13	5.55099e-12	thiol:disulfide interchange protein DsbA/DsbL
GME_RS09630	394.331	1370.63	1.79735	up	1.40156e-07	2.24689e-06	tyrosine recombinase XerC
GME_RS09685	48.43	7.358	-2.71835	down	0.00882713	0.0439512	mscL; large conductance mechanosensitive channel protein MscL
GME_RS09810	36479.5	411288	3.49499	up	3.2534e-16	1.68564e-14	hypothetical protein
GME_RS09970	6581.98	21045.7	1.67693	up	3.55969e-07	5.23448e-06	CBS domain-containing protein
GME_RS10075	205.441	47.259	-2.12004	down	0.00971716	0.0471175	amino acid ABC transporter permease
GME_RS10110	317.473	1511.98	2.25173	up	1.14118e-09	2.63207e-08	hemL; glutamate-1-semialdehyde 2,1-aminomutase
GME_RS10120	415.184	38.369	-3.4357	down	1.71143e-07	2.65285e-06	hypothetical protein
GME_RS10145	94.807	423.02	2.15765	up	1.12312e-08	2.18215e-07	response regulator transcription factor
GME_RS10270	188.601	676.37	1.84247	up	1.0851e-07	1.77134e-06	glycosyltransferase family 9 protein
GME_RS10300	430.634	100.142	-2.1044	down	0.0103738	0.0495144	cell division protein ZapA
GME_RS10305	74.692	624.448	3.06354	up	1.10722e-12	3.80608e-11	YecA family protein
GME_RS10385	2495.83	108.08	-4.52934	down	5.38518e-13	1.96449e-11	c-type cytochrome
GME_RS10390	284.759	733.949	1.36594	up	9.01207e-06	0.000102606	adenosine deaminase
GME_RS10395	148.717	659.509	2.14882	up	4.01866e-09	8.42153e-08	cydC; thiol reductant ABC exporter subunit CydC
GME_RS10400	253.459	1531.69	2.59529	up	2.37459e-11	6.79132e-10	cydD; thiol reductant ABC exporter subunit CydD
GME_RS10405	593.206	6622.34	3.48073	up	4.18085e-16	2.10515e-14	cytochrome ubiquinol oxidase subunit I
GME_RS10415	90.782	694.106	2.93466	up	8.74625e-13	3.09582e-11	paraquat-inducible protein A
GME_RS10420	148.741	359.982	1.27512	up	2.11024e-05	0.000215545	pqiB; intermembrane transport protein PqiB
GME_RS10445	170.06	38.397	-2.14695	down	0.00685414	0.035929	asparaginase
GME_RS10530	447.334	933.068	1.06063	up	0.000126476	0.00111642	L,D-transpeptidase
GME_RS10535	240.422	1080.35	2.16785	up	4.11205e-09	8.54685e-08	TetR/AcrR family transcriptional regulator
GME_RS10585	463.251	93.456	-2.30942	down	0.00188251	0.0124629	uracil-DNA glycosylase
GME_RS10590	635.876	118.754	-2.42076	down	0.000979142	0.00698689	xanthine phosphoribosyltransferase
GME_RS10595	862.127	101.416	-3.0876	down	4.33551e-06	5.20116e-05	adenine phosphoribosyltransferase
GME_RS10600	1062.15	119.734	-3.14907	down	1.38877e-06	1.81169e-05	NCS2 family permease
GME_RS10645	585.244	2151.69	1.87836	up	5.03857e-08	8.87334e-07	class II fumarate hydratase
GME_RS10725	361.136	2954.27	3.03219	up	1.87626e-13	7.21252e-12	cytochrome b
GME_RS10770	330.834	699.721	1.08067	up	0.000110528	0.000996004	phosphoribosylanthranilate isomerase
GME_RS10775	162.081	839.029	2.372	up	4.6827e-10	1.17892e-08	truA; tRNA pseudouridine(38-40) synthase TruA
GME_RS10925	321.137	49.719	-2.6913	down	0.00052657	0.00403967	hypothetical protein
GME_RS10930	97.098	20.209	-2.26439	down	0.00358167	0.0211939	hypothetical protein
GME_RS19250	53.312	107.009	1.00519	up	0.00950358	0.0464143	hypothetical protein
GME_RS10945	11.819	26.828	1.18256	up	0.00298876	0.0183588	integron integrase
GME_RS10985	206.721	450.447	1.12367	up	7.07691e-05	0.000658853	Si-specific NAD(P)(+) transhydrogenase
GME_RS10990	913.198	2818.16	1.62576	up	8.76467e-07	1.19594e-05	nqrM; (Na+)-NQR maturation NqrM
GME_RS11000	822.243	1730.09	1.07321	up	9.69258e-05	0.000881705	nqrE; NADH:ubiquinone reductase (Na(+)-transporting) subunit E
GME_RS11010	727.452	1829.23	1.33031	up	1.06414e-05	0.000118146	Na(+)-translocating NADH-quinone reductase subunit C
GME_RS11015	854.03	3080.72	1.85091	up	6.53629e-08	1.10745e-06	NADH:ubiquinone reductase (Na(+)-transporting) subunit B
GME_RS11020	776.219	3899.05	2.32859	up	3.9136e-10	1.01385e-08	Na(+)-translocating NADH-quinone reductase subunit A
GME_RS11040	171319	19481.8	-3.13649	down	1.15289e-06	1.53218e-05	hypothetical protein
GME_RS11105	97.885	358.536	1.87295	up	1.13093e-07	1.82945e-06	rodA; rod shape-determining protein RodA
GME_RS11110	119.432	759.898	2.66961	up	1.27268e-11	3.82337e-10	mrdA; penicillin-binding protein 2
GME_RS11115	737.479	7953.48	3.43091	up	1.07362e-15	5.05025e-14	rlmH; 23S rRNA (pseudouridine(1915)-N(3))-methyltransferase RlmH
GME_RS11120	1338.83	16497.7	3.62323	up	8.38728e-17	4.75945e-15	rsfS; ribosome silencing factor
GME_RS11125	650.209	9016.67	3.79362	up	1.02361e-17	6.77666e-16	nadD; nicotinate-nucleotide adenylyltransferase
GME_RS11165	94.556	9.469	-3.31975	down	0.000299741	0.00243883	glutaredoxin
GME_RS11170	2204.54	362.349	-2.60502	down	0.000134209	0.00117598	ABC transporter substrate-binding protein
GME_RS11175	203.559	45.369	-2.16564	down	0.0054039	0.0298937	ABC transporter permease
GME_RS11180	139.931	31.452	-2.15346	down	0.00816131	0.0415622	ABC transporter permease
GME_RS11205	37177.2	91630.1	1.3014	up	1.19261e-05	0.000131592	outer membrane beta-barrel protein
GME_RS11215	1230.59	52.061	-4.56298	down	4.97209e-13	1.8325e-11	TULIP family P47-like protein
GME_RS11220	3397.01	320.003	-3.40811	down	8.26201e-08	1.3867e-06	TULIP family P47-like protein
GME_RS11225	1573.57	219.709	-2.84037	down	2.00258e-05	0.000205725	TULIP family P47-like protein
GME_RS11230	2416.01	463.97	-2.38052	down	0.000833209	0.00605431	hypothetical protein
GME_RS11235	712.393	125.461	-2.50542	down	0.000472326	0.0036549	hypothetical protein
GME_RS11240	899.221	133.438	-2.7525	down	8.10624e-05	0.000750772	hypothetical protein
GME_RS11245	873.642	68.635	-3.67001	down	1.07297e-08	2.09611e-07	2,3-butanediol dehydrogenase
GME_RS11250	618.134	64.158	-3.2682	down	5.01446e-07	7.00514e-06	NAD(P)/FAD-dependent oxidoreductase
GME_RS11280	270.872	1727.05	2.67262	up	2.36109e-11	6.79132e-10	RidA family protein
GME_RS11380	48.212	1.967	-4.61462	down	0.00646119	0.0343221	hypothetical protein
GME_RS19035	100.561	448.738	2.15779	up	5.66355e-09	1.16363e-07	DUF2235 domain-containing protein
GME_RS11450	36.614	110.112	1.58848	up	3.56446e-05	0.000349122	soxR; redox-sensitive transcriptional activator SoxR
GME_RS11480	35.203	169.11	2.26416	up	3.23333e-07	4.79633e-06	DUF4440 domain-containing protein
GME_RS11510	13.861	36.018	1.37762	up	0.000509681	0.00391851	precorrin-6A synthase (deacetylating)
GME_RS11515	24.826	90.648	1.86838	up	2.13809e-06	2.71053e-05	cobM; precorrin-4 C(11)-methyltransferase
GME_RS11530	58.182	8.378	-2.79575	down	0.00200444	0.0131726	cobalt-precorrin-6A reductase
GME_RS11740	140.336	282.138	1.00751	up	0.000273022	0.00224897	response regulator transcription factor
GME_RS11745	55.444	225.642	2.02491	up	2.03257e-08	3.80441e-07	sensor histidine kinase KdpD
GME_RS11750	77.968	1437.17	4.20418	up	5.15977e-19	4.19231e-17	kdpC; potassium-transporting ATPase subunit KdpC
GME_RS11755	97.579	1976.62	4.34031	up	1.27426e-20	1.46951e-18	kdpB; potassium-transporting ATPase subunit KdpB
GME_RS11760	56.526	2440.05	5.43183	up	1.32706e-26	6.77749e-24	kdpA; potassium-transporting ATPase subunit A
GME_RS19055	31.682	3222.36	6.66826	up	1.35964e-24	2.7004e-22	kdpF; K(+)-transporting ATPase subunit F
GME_RS12050	507.038	54.64	-3.21404	down	1.05368e-06	1.42147e-05	pcnB; polynucleotide adenylyltransferase PcnB
GME_RS12055	356.882	38.22	-3.22301	down	4.68232e-06	5.56123e-05	folK; 2-amino-4-hydroxy-6- hydroxymethyldihydropteridine diphosphokinase
GME_RS12145	1370.43	9666.54	2.81837	up	1.31952e-12	4.49267e-11	hflB; ATP-dependent zinc metalloprotease FtsH
GME_RS12175	6.12	14.98	1.29129	up	0.00218	0.0140423	NCS2 family permease
GME_RS12210	192.255	667.667	1.7961	up	1.69984e-07	2.65285e-06	dnaJ; molecular chaperone DnaJ
GME_RS12215	551.433	2465.46	2.16059	up	2.48403e-09	5.4481e-08	dnaK; molecular chaperone DnaK
GME_RS12220	108.248	1083.81	3.32369	up	2.02664e-14	8.72921e-13	grpE; nucleotide exchange factor GrpE
GME_RS12225	231.514	479.151	1.04938	up	0.000123649	0.00109417	recN; DNA repair protein RecN
GME_RS12250	167.347	516.394	1.62562	up	1.694e-06	2.17539e-05	smpB; SsrA-binding protein SmpB
GME_RS12275	753.276	128.933	-2.54655	down	0.00023991	0.00201807	ggt; gamma-glutamyltransferase
GME_RS12285	211.175	47.651	-2.14784	down	0.00641172	0.0341608	calcium/sodium antiporter
GME_RS12290	215.616	45.925	-2.23109	down	0.0050286	0.0282217	hypothetical protein
GME_RS12320	2089.93	195.492	-3.41827	down	1.11516e-07	1.81214e-06	antibiotic biosynthesis monooxygenase
GME_RS12395	646.849	1300	1.00701	up	0.000183638	0.00157814	PepSY domain-containing protein
GME_RS12415	396.49	800.111	1.01291	up	0.000262197	0.0021799	50S ribosomal protein L27
GME_RS12420	1100.89	2292.87	1.05849	up	0.000117213	0.00104498	rplU; 50S ribosomal protein L21
GME_RS12445	83.724	190.371	1.18509	up	0.000173198	0.00149561	umuD; translesion error-prone DNA polymerase V autoproteolytic subunit
GME_RS12560	28.579	552.67	4.27334	up	1.22596e-15	5.69196e-14	GIY-YIG nuclease family protein
GME_RS12580	412.695	85.669	-2.26822	down	0.00205555	0.0133854	ugpB; sn-glycerol-3-phosphate ABC transporter substrate-binding protein UgpB
GME_RS12585	85.516	11.502	-2.8942	down	0.000292231	0.00238522	ugpA; sn-glycerol-3-phosphate ABC transporter permease UgpA
GME_RS12590	76.951	15.939	-2.27131	down	0.00858301	0.0430354	ugpE; sn-glycerol-3-phosphate ABC transporter permease UgpE
GME_RS12595	135.056	25.906	-2.38215	down	0.0019704	0.0129727	sn-glycerol-3-phosphate import ATP-binding protein UgpC
GME_RS12610	50.604	5.386	-3.23173	down	0.00250944	0.0158223	YciI family protein
GME_RS12650	1238.25	268.422	-2.20573	down	0.00527808	0.0293912	entericidin A/B family lipoprotein
GME_RS12665	2914.6	155.351	-4.22968	down	1.29075e-11	3.84537e-10	nitrogen regulation protein NR(I)
GME_RS12670	965.169	97.656	-3.30499	down	3.57262e-07	5.23448e-06	nitrogen regulation protein NR(II)
GME_RS12680	15365.4	1168.22	-3.71729	down	3.10408e-09	6.68499e-08	glutamate--ammonia ligase
GME_RS12685	53.312	268.828	2.33413	up	7.11854e-09	1.42172e-07	hypothetical protein
GME_RS12690	29.181	127.385	2.12606	up	8.56447e-08	1.42409e-06	acyltransferase
GME_RS12695	96.85	699.04	2.85154	up	3.45891e-12	1.13446e-10	esterase family protein
GME_RS19070	327.625	30.845	-3.40889	down	1.74512e-05	0.000182421	hypothetical protein
GME_RS12755	357.006	73.487	-2.28037	down	0.00284733	0.0175807	thiE; thiamine phosphate synthase
GME_RS12760	160.734	31.83	-2.33618	down	0.00259383	0.0162114	LysR family transcriptional regulator
GME_RS12770	55.219	7.172	-2.94454	down	0.00107606	0.00761767	dioxygenase
GME_RS12775	491.961	84.045	-2.5493	down	0.000269299	0.00222857	tRNA 5-hydroxyuridine modification protein YegQ
GME_RS12785	905.759	201.389	-2.16914	down	0.00354099	0.0211336	serine-type D-Ala-D-Ala carboxypeptidase
GME_RS12955	1142.42	2465.93	1.11004	up	7.45043e-05	0.000691826	rplL; 50S ribosomal protein L7/L12
GME_RS12960	1551.12	5140.36	1.72856	up	2.30423e-07	3.50537e-06	rplJ; 50S ribosomal protein L10
GME_RS13080	1735.76	266.184	-2.70507	down	6.49955e-05	0.000609866	MerR family transcriptional regulator
GME_RS13085	463.801	61.664	-2.91099	down	1.56708e-05	0.000166241	phrB; deoxyribodipyrimidine photo-lyase
GME_RS13110	601.628	137.002	-2.13467	down	0.00472251	0.0268037	class I SAM-dependent methyltransferase
GME_RS13145	58.476	575.745	3.29949	up	6.24573e-13	2.23285e-11	DUF4168 domain-containing protein
GME_RS13175	817.487	195.867	-2.06132	down	0.00681169	0.0357589	adenosylcobalamin-dependent ribonucleoside-diphosphate reductase
GME_RS13190	215.341	41.2	-2.38588	down	0.00184878	0.012308	OmpA family protein
GME_RS13210	211.148	42.896	-2.29931	down	0.00391255	0.0229678	hypothetical protein
GME_RS13275	120.738	27.805	-2.11842	down	0.00670082	0.0352791	cheA; chemotaxis protein CheA
GME_RS13290	297.814	69.023	-2.10925	down	0.00936052	0.0460872	flhC; flagellar transcriptional regulator FlhC
GME_RS13330	503.022	80.994	-2.63472	down	0.000323017	0.00258921	flagellar protein FlaG
GME_RS13335	414.56	37.354	-3.47221	down	1.26186e-06	1.65243e-05	fliE; flagellar hook-basal body complex protein FliE
GME_RS13365	64.708	14.672	-2.1408	down	0.00614093	0.0330133	flagellar hook-length control protein FliK
GME_RS13370	191.788	27.315	-2.8117	down	0.000266012	0.00220648	fliL; flagellar basal body-associated protein FliL
GME_RS13445	363.255	53.82	-2.75475	down	9.59229e-05	0.000877044	flagellar hook assembly protein FlgD
GME_RS13450	633.359	75.289	-3.0725	down	9.05005e-06	0.000102711	flgC; flagellar basal body rod protein FlgC
GME_RS13455	433.158	41.47	-3.38472	down	1.21709e-06	1.59967e-05	flgB; flagellar basal body rod protein FlgB
GME_RS13465	763.136	2433.79	1.67319	up	5.92109e-07	8.23653e-06	flgM; flagellar biosynthesis anti-sigma factor FlgM
GME_RS13470	338.21	845.077	1.32116	up	1.66967e-05	0.0001766	flagellar protein FlgN
GME_RS13485	97.669	1230.16	3.65479	up	2.2599e-16	1.19807e-14	Tim44 domain-containing protein
GME_RS13505	329.305	1345.67	2.03083	up	1.74776e-08	3.32353e-07	sel1 repeat family protein
GME_RS13560	114.409	248.603	1.11964	up	0.000114411	0.00102512	tetratricopeptide repeat protein
GME_RS13610	20.896	50.127	1.26232	up	0.000199291	0.00170446	fdhA; formaldehyde dehydrogenase, glutathione-independent
GME_RS13675	3503.56	556.269	-2.65497	down	9.83556e-05	0.00089244	hypothetical protein
GME_RS13750	12.553	39.947	1.66998	up	9.40699e-05	0.000862308	alpha/beta hydrolase
GME_RS13860	175.363	381.453	1.12116	up	9.6374e-05	0.000878921	DsbC family protein
GME_RS13895	141.059	539.039	1.93408	up	3.47665e-08	6.34134e-07	heavy metal translocating P-type ATPase
GME_RS13900	78.671	1549.76	4.30006	up	4.52738e-19	3.76404e-17	MerR family DNA-binding protein
GME_RS14025	2747.27	46361.9	4.07687	up	1.93332e-19	1.68576e-17	rpoH; RNA polymerase sigma factor RpoH
GME_RS14030	132.465	23.4	-2.50098	down	0.00201832	0.013191	slmA; nucleoid occlusion factor SlmA
GME_RS14040	141.918	25.319	-2.48672	down	0.000819768	0.00598096	phosphomannomutase/phosphoglucomutase
GME_RS14145	202.006	687.012	1.76593	up	2.72841e-07	4.06419e-06	pyrH; UMP kinase
GME_RS14165	261.82	2171.16	3.05181	up	1.20817e-13	4.74637e-12	1-deoxy-D-xylulose-5-phosphate reductoisomerase
GME_RS14170	184.202	696.871	1.9196	up	4.65973e-08	8.28783e-07	rseP; RIP metalloprotease RseP
GME_RS14230	2390.7	327.988	-2.86571	down	1.51261e-05	0.00016094	rho; transcription termination factor Rho
GME_RS14235	1525.83	168.15	-3.18176	down	8.96061e-07	1.21803e-05	ubiD; 4-hydroxy-3-polyprenylbenzoate decarboxylase
GME_RS14240	504.329	85.607	-2.55855	down	0.000325427	0.00260269	NAD(P)H-flavin reductase
GME_RS14285	49.628	11.199	-2.14768	down	0.00937213	0.0460872	FAD-dependent oxidoreductase
GME_RS14300	49.691	545.437	3.45633	up	2.70288e-14	1.1368e-12	ATP-binding cassette domain-containing protein
GME_RS14340	17.089	36.254	1.08503	up	0.00196436	0.0129568	purU; formyltetrahydrofolate deformylase
GME_RS14545	273.875	43.524	-2.65361	down	0.000142419	0.00124182	sulP; sulfate permease
GME_RS14550	159.982	26.705	-2.58268	down	0.000287976	0.00236127	RecQ family ATP-dependent DNA helicase
GME_RS14570	744.536	130.549	-2.51174	down	0.000347046	0.00275709	helix-turn-helix domain-containing protein
GME_RS14575	259.014	15.24	-4.08701	down	6.50547e-10	1.57142e-08	ethanolamine ammonia-lyase subunit EutB
GME_RS14580	147.983	14.49	-3.35221	down	3.92348e-06	4.72271e-05	ethanolamine ammonia-lyase subunit EutC
GME_RS14585	165.289	8.518	-4.27817	down	4.19807e-10	1.07201e-08	eat; ethanolamine permease
GME_RS14605	147.764	7.362	-4.32687	down	8.45645e-10	1.98894e-08	bioA; adenosylmethionine--8-amino-7-oxononanoate transaminase
GME_RS14610	53.84	10.095	-2.41492	down	0.00817423	0.0415688	bioD; dethiobiotin synthase
GME_RS14615	81.034	8.352	-3.27818	down	4.006e-05	0.00038917	bioC; malonyl-ACP O-methyltransferase BioC
GME_RS14620	143.118	11.586	-3.62664	down	1.13106e-06	1.50904e-05	alpha/beta fold hydrolase
GME_RS14625	258.5	31.727	-3.02634	down	9.78216e-06	0.000109285	bioF; 8-amino-7-oxononanoate synthase
GME_RS14630	769.114	110.768	-2.79565	down	3.58625e-05	0.000349973	bioB; biotin synthase BioB
GME_RS14635	32.743	2.672	-3.6147	down	0.000352128	0.00279126	DTW domain-containing protein
GME_RS14650	83.798	19.107	-2.13276	down	0.00916713	0.0452658	potassium transporter
GME_RS14785	640.142	142.651	-2.16589	down	0.00392548	0.0230059	coxB; cytochrome c oxidase subunit II
GME_RS14790	334.891	39.131	-3.09728	down	3.4248e-06	4.15039e-05	ctaD; cytochrome c oxidase subunit I
GME_RS14795	305.365	31.002	-3.30006	down	2.61216e-06	3.26582e-05	cytochrome c oxidase assembly protein
GME_RS14800	395.476	53.623	-2.88264	down	3.04583e-05	0.000304157	cytochrome c oxidase subunit 3
GME_RS14875	72.319	171.124	1.24258	up	0.000745137	0.0054932	DUF2788 domain-containing protein
GME_RS14885	117.199	372.951	1.67002	up	2.61265e-06	3.26582e-05	hypothetical protein
GME_RS14895	780.525	4228.37	2.43758	up	1.38839e-10	3.76022e-09	clpP; ATP-dependent Clp endopeptidase proteolytic subunit ClpP
GME_RS14990	89.719	13.819	-2.69867	down	0.000694064	0.00514788	ATP-binding cassette domain-containing protein
GME_RS15005	148.887	480.784	1.69116	up	4.44694e-07	6.33379e-06	methyl-accepting chemotaxis protein
GME_RS15015	595.21	130.729	-2.18681	down	0.00370926	0.0218461	amidohydrolase
GME_RS15020	344.462	71.613	-2.26604	down	0.00289975	0.0178735	pseudouridine synthase
GME_RS19320	3659.88	8330.95	1.18669	up	3.44382e-05	0.000339164	hypothetical protein
GME_RS15190	4.98	25.193	2.33857	up	0.000282602	0.00232253	hypothetical protein
GME_RS15200	1.046	11.267	3.4279	up	0.000259302	0.00216085	DUF2303 family protein
GME_RS15215	10.081	69.71	2.7896	up	6.4153e-08	1.0952e-06	hypothetical protein
GME_RS19330	1895.99	164.802	-3.52414	down	1.4146e-07	2.25768e-06	YHYH domain-containing protein
GME_RS15300	28.433	58.464	1.03996	up	0.000650817	0.00489825	alpha-hydroxy-acid oxidizing protein
GME_RS15335	2249.52	40966.8	4.18677	up	4.67836e-20	4.77861e-18	Bax inhibitor-1/YccA family protein
GME_RS15340	136.478	372.705	1.44936	up	1.36598e-05	0.000147089	tusD; sulfurtransferase complex subunit TusD
GME_RS15345	97.709	250.301	1.35709	up	4.92828e-05	0.000471086	tusC; sulfurtransferase complex subunit TusC
GME_RS15360	97.224	18.01	-2.43245	down	0.00482653	0.027302	helix-turn-helix transcriptional regulator
GME_RS15375	394.556	78.906	-2.32201	down	0.00201673	0.013191	pdxH; pyridoxamine 5'-phosphate oxidase
GME_RS15440	173.003	436.07	1.33376	up	1.33159e-05	0.000144943	site-specific integrase
GME_RS15465	308.326	637.719	1.04846	up	0.000119823	0.00106559	inactive transglutaminase family protein
GME_RS15470	315.56	1404.84	2.15441	up	3.72952e-09	7.93633e-08	ATP-dependent zinc protease
GME_RS15535	1228.08	2833.71	1.20629	up	2.98564e-05	0.000299375	msrA; peptide-methionine (S)-S-oxide reductase MsrA
GME_RS15770	62.66	303.973	2.27831	up	1.83645e-08	3.4737e-07	hybE; [NiFe]-hydrogenase assembly chaperone HybE
GME_RS15785	1487.25	12610.9	3.08394	up	5.65156e-14	2.32234e-12	CoA transferase subunit B
GME_RS15790	1480.1	21491.9	3.86003	up	3.29654e-18	2.31081e-16	CoA transferase subunit A
GME_RS15825	545.536	128.406	-2.08695	down	0.00586732	0.0318295	gcvP; aminomethyl-transferring glycine dehydrogenase
GME_RS15850	907.518	117.375	-2.95079	down	7.4969e-06	8.61782e-05	HAD-IC family P-type ATPase
GME_RS15895	118.57	8.176	-3.85804	down	3.28771e-06	3.99781e-05	hypothetical protein
GME_RS15900	247.819	19.741	-3.64995	down	8.78463e-08	1.45394e-06	hypothetical protein
GME_RS15910	211.625	32.114	-2.7202	down	0.000144174	0.00125407	RNA-directed DNA polymerase
GME_RS15915	176.013	19.388	-3.18238	down	0.000673206	0.00502445	hypothetical protein
GME_RS15935	53.034	7.081	-2.90472	down	0.00745793	0.0386407	hypothetical protein
GME_RS15950	79.573	8.797	-3.17705	down	0.00152434	0.0104597	hypothetical protein
GME_RS15955	249.666	33.521	-2.89683	down	3.5268e-05	0.000346383	major capsid protein
GME_RS15960	390.419	37.323	-3.38685	down	2.40835e-06	3.03164e-05	head decoration protein
GME_RS18815	196.015	32.445	-2.59486	down	0.000430606	0.00334656	hypothetical protein
GME_RS15970	88.207	8.225	-3.42265	down	0.0017689	0.0118869	hypothetical protein
GME_RS16005	238.176	45.877	-2.37616	down	0.00303252	0.0185401	hypothetical protein
GME_RS16015	72.046	13.802	-2.38396	down	0.00948389	0.0464143	glycoside hydrolase family 104 protein
GME_RS16085	707.729	5114.21	2.85324	up	1.69934e-12	5.73126e-11	hypothetical protein
GME_RS16210	15.524	31.487	1.02021	up	0.00356148	0.0211852	ABC transporter ATP-binding protein
GME_RS16255	1927	273.778	-2.81528	down	2.52854e-05	0.000256805	linear amide C-N hydrolase
GME_RS16260	69.305	6.169	-3.48964	down	6.38606e-05	0.000600794	hypothetical protein
GME_RS16320	28.499	82.446	1.53251	up	1.87539e-05	0.000193772	csiD; carbon starvation induced protein CsiD
GME_RS16335	614.889	123.474	-2.31611	down	0.00208403	0.0135216	hypothetical protein
GME_RS18845	15.662	47.54	1.60181	up	0.000320098	0.00257157	hypothetical protein
GME_RS16560	233.203	53.187	-2.13242	down	0.00667695	0.0352586	sugar ABC transporter permease
GME_RS16565	822.574	100.491	-3.03307	down	4.66298e-06	5.55671e-05	ABC transporter ATP-binding protein
GME_RS16570	646.091	121.999	-2.40486	down	0.000762782	0.005611	ABC transporter ATP-binding protein
GME_RS16580	97.697	279.207	1.51494	up	2.95902e-06	3.64776e-05	betA; choline dehydrogenase
GME_RS16585	198.015	612.674	1.6295	up	7.79704e-07	1.07209e-05	betB; betaine-aldehyde dehydrogenase
GME_RS16590	51.894	282.804	2.44614	up	2.6709e-09	5.82224e-08	betI; transcriptional regulator BetI
GME_RS16710	6087.23	642.388	-3.24427	down	4.1627e-07	5.95266e-06	frdA; fumarate reductase (quinol) flavoprotein subunit
GME_RS16715	8497.19	429.517	-4.3062	down	4.80437e-12	1.51997e-10	succinate dehydrogenase/fumarate reductase iron-sulfur subunit
GME_RS16720	7749.59	248.818	-4.96095	down	2.84788e-15	1.2416e-13	fumarate reductase
GME_RS16725	9188.19	484.27	-4.24589	down	1.12112e-11	3.42565e-10	fumarate reductase
GME_RS16820	5604.02	13444.1	1.26244	up	1.7007e-05	0.000178962	zinc ABC transporter solute-binding protein
GME_RS16885	632.853	1655.62	1.38743	up	5.85216e-06	6.83709e-05	groL; chaperonin GroEL
GME_RS16890	449.777	1186.85	1.39985	up	9.08197e-06	0.000102747	co-chaperone GroES
GME_RS16900	4855.73	1142.92	-2.08696	down	0.00562199	0.0307789	SDR family oxidoreductase
GME_RS16990	384.809	92.418	-2.05788	down	0.00815014	0.0415622	6-phosphofructokinase
GME_RS17215	354.541	50.779	-2.80362	down	0.000113893	0.00102303	pilin
GME_RS17370	1861.53	354.043	-2.39449	down	0.000672414	0.00502445	YadA domain-containing protein
GME_RS17395	1326.62	294.516	-2.17133	down	0.00357681	0.0211939	response regulator transcription factor
GME_RS17420	183.299	463.15	1.33728	up	1.27646e-05	0.000139552	AI-2E family transporter
GME_RS17435	1369.13	8371.84	2.61228	up	1.52134e-11	4.49488e-10	nadA; quinolinate synthase NadA
GME_RS17520	105.905	297.362	1.48944	up	8.57556e-06	9.79477e-05	hslV; ATP-dependent protease subunit HslV
GME_RS17525	94.293	261.898	1.47377	up	4.72775e-06	5.59659e-05	hslU; ATP-dependent protease ATPase subunit HslU
GME_RS17555	1432.8	344.298	-2.0571	down	0.00864692	0.0432346	tatA; Sec-independent protein translocase subunit TatA
GME_RS17585	27.505	57.583	1.06592	up	0.000247348	0.00206605	metE; 5-methyltetrahydropteroyltriglutamate-- homocysteine S-methyltransferase
GME_RS17590	34.542	92.358	1.41886	up	4.03655e-05	0.000391075	LysR family transcriptional regulator
GME_RS17625	1141.5	18812.5	4.04269	up	4.26339e-19	3.62896e-17	hypothetical protein
GME_RS17635	283.35	63.563	-2.15631	down	0.00404625	0.0235584	glnE; bifunctional [glutamate--ammonia ligase]-adenylyl-L-tyrosine phosphorylase/[glutamate--ammonia-ligase] adenylyltransferase
GME_RS17720	138.197	496.691	1.84561	up	1.32682e-07	2.13666e-06	nickel/cobalt transporter
GME_RS17725	227.968	761.955	1.74087	up	3.96386e-07	5.71404e-06	DUF1007 family protein
GME_RS17730	128.631	909.86	2.8224	up	1.56886e-11	4.58376e-10	hypothetical protein
GME_RS17735	93.38	1071.47	3.52031	up	2.75388e-15	1.21545e-13	hypothetical protein
GME_RS17745	965.914	5143.66	2.41283	up	1.8161e-10	4.84519e-09	DNA starvation/stationary phase protection protein
GME_RS17780	35.599	147.956	2.05523	up	9.12698e-08	1.50364e-06	ABC transporter ATP-binding protein
GME_RS17805	723.022	154.059	-2.23055	down	0.00281475	0.0174096	fumarylacetoacetate hydrolase family protein
GME_RS17970	79.92	1818.14	4.50775	up	4.30657e-21	5.30896e-19	DUF3080 family protein
GME_RS17975	41.612	169.864	2.02928	up	5.52587e-08	9.54346e-07	MATE family efflux transporter
GME_RS18050	2429.22	531.27	-2.19297	down	0.00278511	0.0172632	fadB; fatty acid oxidation complex subunit alpha FadB
GME_RS18090	134.081	800.121	2.5771	up	1.4292e-10	3.84164e-09	SUF system Fe-S cluster assembly regulator
GME_RS18100	296.072	840.915	1.50601	up	2.7804e-06	3.43942e-05	sufC; Fe-S cluster assembly ATPase SufC
GME_RS18105	395.676	974.626	1.30053	up	1.40855e-05	0.000150766	sufD; Fe-S cluster assembly protein SufD
GME_RS18110	321.892	715.902	1.15318	up	5.228e-05	0.000495758	cysteine desulfurase
GME_RS18150	5657.16	600.021	-3.23699	down	4.96552e-07	7.00514e-06	outer membrane beta-barrel protein
GME_RS18155	1306.34	286.457	-2.18914	down	0.00296967	0.0182729	putP; sodium/proline symporter PutP
GME_RS18160	3448.7	765.224	-2.1721	down	0.00316198	0.0190973	putA; bifunctional proline dehydrogenase/L-glutamate gamma-semialdehyde dehydrogenase PutA
GME_RS18165	1353.26	298.691	-2.17971	down	0.00315476	0.0190973	putP; sodium/proline symporter PutP
GME_RS18195	261.926	62.244	-2.07313	down	0.00927332	0.045727	DMT family transporter
GME_RS18205	327.778	72.603	-2.1746	down	0.00457706	0.026139	ser/threonine protein phosphatase
GME_RS18260	151.352	528.888	1.80505	up	1.7405e-07	2.68202e-06	PA0069 family radical SAM protein
GME_RS18355	97.413	240.638	1.30467	up	1.71803e-05	0.000180116	prlC; oligopeptidase A
GME_RS18360	42.903	96.942	1.17602	up	0.00171615	0.0115978	YheV family putative metal-binding protein
GME_RS18380	10.662	70.469	2.7244	up	9.73867e-09	1.91295e-07	transporter
GME_RS18470	24.35	51.353	1.0765	up	0.00112449	0.00794474	ilvY; HTH-type transcriptional activator IlvY
GME_RS18485	861.319	1787.86	1.05361	up	0.000101818	0.000921515	clpB; ATP-dependent chaperone ClpB
GME_RS18615	154.452	0	-17.2368	down	2.93638e-08	5.43915e-07	hypothetical protein
GME_RS18620	1497.63	0	-20.5143	down	7.69463e-26	2.50075e-23	hypothetical protein
GME_RS18625	2624.6	0	-21.3237	down	1.75454e-29	2.09083e-26	hypothetical protein
GME_RS18630	52.611	0	-15.6831	down	2.37815e-06	3.0042e-05	transcriptional regulator
GME_RS18635	38.118	0	-15.2182	down	2.34039e-07	3.54529e-06	hypothetical protein
GME_RS18650	253.073	0	-17.9492	down	4.00165e-21	5.10925e-19	replication initiation protein
