# Supplementary material for: Hyperproduction of 3-hydroxypropionate by Halomonas bluephagenesis
Source: Nat Commun. 2021 Mar 8;12:1513. doi: 10.1038/s41467-021-21632-3 (PMC7940609; doi:10.1038/s41467-021-21632-3)
Supplement: Supplementary file 7 — Source Data [file 41467_2021_21632_MOESM7_ESM.xlsx]

## Sheet: Fig 1b
E .coli S17-1 p30	H. bluephagenesis TD p30	p value
1.55987	0.18084	1.17938e-08
1.56937	0.18114
1.55244	0.20412

## Sheet: Fig 1c
	DCM			PHB
without 3HP	0.82	0.685	0.705	0	0	0
with 3HP	1.085	2.28	2.325	21.1078	25.8141	34.6418
p value	0.0467896			0.00237233

## Sheet: Fig 1d
relative mRNA level
gene	without 3HP （ΔCт）			ΔCт mean	with 3HP（ ΔCт）			ΔΔCт			2-ΔΔCт (Fold change of expression)			2-ΔΔCт Mean	2-ΔΔCт SD
GME_RS01260	17.8465	18.006	17.9815	17.9446	11.1018	11.0525	10.9951	-6.84285	-6.89218	-6.94956	114.79	118.782	123.602	119.058	4.41262
GME_RS01255	16.9476	17.0074	17.0111	16.9887	10.2083	10.1186	10.0511	-6.78036	-6.87013	-6.9376	109.924	116.981	122.581	116.495	6.34282
GME_RS01240	16.0109	16.0073	16.0058	16.008	14.0644	14.0584	14.0471	-1.94367	-1.94967	-1.96091	3.84682	3.86286	3.89308	3.86759	0.0234871
GME_RS00365	15.0103	14.7118	14.7689	14.8303	14.051	14.0868	14.0241	-0.779305	-0.743478	-0.806176	1.7163	1.67421	1.74857	1.71303	0.0372901
GME_RS00360	17.9842	17.013	17.0038	17.3337	16.0273	16.0536	15.9409	-1.30638	-1.28007	-1.39279	2.47319	2.4285	2.62587	2.50919	0.103489
GME_RS07860	16.0073	15.8593	15.6216	15.8294	15.0774	15.0467	14.9641	-0.751977	-0.782708	-0.865279	1.6841	1.72036	1.82169	1.74205	0.0713154
GME_RS08035	18	17.5527	17.3981	17.6503	16.9151	17.0509	17.0124	-0.735149	-0.599331	-0.637872	1.66457	1.51501	1.55603	1.57854	0.0772764
GME_RS08205	18.0073	17.9796	17.79	17.9257	15.9164	16.0496	16.0666	-2.00925	-1.87602	-1.85904	4.02573	3.67061	3.62765	3.77467	0.218489
GME_RS08270	19.0089	19.0122	18.9894	19.0035	18.0412	18.3944	17.8363	-0.962307	-0.609119	-1.16717	1.94842	1.52533	2.24571	1.90649	0.362016
GME_RS08495	17.9897	17.8669	18.0068	17.9545	17.023	17.0775	17.0441	-0.931521	-0.876993	-0.910374	1.90729	1.83654	1.87953	1.87445	0.0356431
GME_RS08510	24.8251	23.4686	25.0434	24.4457	22.2779	22.1944	22.0177	-2.16784	-2.25137	-2.42803	4.49351	4.76135	5.3816	4.87882	0.455549
GME_RS08820	15.9848	16.0062	16.0028	15.998	15.0485	15.0403	14.771	-0.949429	-0.957676	-1.22699	1.93111	1.94218	2.34077	2.07135	0.233391
GME_RS09295	16.9284	17.0046	16.9666	16.9665	15.0915	15.0644	14.8876	-1.87497	-1.90213	-2.07887	3.66795	3.73765	4.22477	3.87679	0.303365
GME_RS05730	17.0897	17.017	16.8902	16.9989	14.3072	14.0861	14.1124	-2.69172	-2.91282	-2.88658	6.46084	7.5309	7.39517	7.12897	0.582583
GME_RS11245	16.0002	15.6087	15.8879	15.8323	15.0478	14.9619	14.8626	-0.784449	-0.870379	-0.969689	1.72243	1.82814	1.95842	1.83633	0.118205
GME_RS10790	16.8307	16.9278	17.006	16.9215	16.0497	15.8653	15.8257	-0.871797	-1.05613	-1.09579	1.82994	2.07934	2.1373	2.01553	0.163315
GME_RS15765	13.9688	14.0007	14.0537	14.0077	13.0461	13.0669	13.0871	-0.961658	-0.940801	-0.920625	1.94755	1.91959	1.89293	1.92002	0.0273082

## Sheet: Fig 1e
	DCM			PHB			3HP
TD pKS	7.33667	5.33333	7	67.3337	59.7095	66.4948	0.29748	0.32982	0.2556
TD p30	2.62667	2.03333	3.39333	30.2576	21.7498	31.6864	0.2454	0.78114	0.5772
TDΔdddA pKS	5.03667	5.20667	5.46333	49.5857	52.3747	40.7321	0.68718	0.8301	0.84996
TDΔdddA p30	3.09667	2.76333	2.87	22.3048	30.456	22.3848	3.26388	2.4402	2.5251
p value							0.00192123
							0.00184277

## Sheet: Fig 2b
	3HP (g L-1)
pKS	0.24132	0.3012	0.31002
p30	3.36276	3.37818	3.4011
p55	0.05838	0.04158	0.03204
p56	0.0804	0.08982	0
p57	3.24276	3.32778	3.2631
p58	0.08058	0.06582	0.03156

## Sheet: Fig 2c
	3HP (g L-1)			p value
pKS	0.10242	0.10698	0.09642
p58	4.2624	4.27848	4.30464
p59	6.91062	6.88746	6.8742	9.07642e-09
p60	7.13184	7.2732	7.3845	2.2849e-06

## Sheet: Fig 2d
	DCM			PHB
TDΔdddA pKS	6.94	7.10667	7.03667	63.6613	77.7622	73.5516
TDΔdddA p58	5.04	4.83	5.06	57.2351	51.9027	50.3154
TDΔdddA p59	4.01	4.04	4.18333	48.0281	48.8362	47.2728
TDΔdddA p60	4.08667	4.12	4.15667	52.8963	48.4418	48.8912

## Sheet: Fig 2e
	AldDHb activity (U/mg protein)
TDΔdddA p58	0.0224387	0.0199171	0.0180098
TDΔdddA p59	0.182141	0.170678	0.166393
TDΔdddA p60	0.170136	0.15803	0.153688

## Sheet: Fig 3b
	3HP (g L-1)
TDΔdddA p90	7.45408	7.47357
TDΔdddA p92	4.50485	4.90592
TDΔdddA p95	3.81505	3.80776

## Sheet: Fig 3c
	3HP (g L-1)
TDΔdddA p91	7.89822	7.7625
TDΔdddA p98	5.0055	5.0441
TDΔdddA p99	6.87704	6.89719
TDΔdddA p100	6.76676	6.53232

[truncated: 28 more sheets: Fig 3d, Fig 3e, Fig 4b, Fig 4c, Fig 4d, Fig 4e, Fig 4f, Fig 5b, Fig 5c, Suppl Fig 1, Suppl Fig 2, Suppl Fig 3, Suppl Fig 4b, Suppl Fig 5, Suppl Fig 6, Suppl Fig 7, Suppl Fig 8, Suppl Fig 9, Suppl Fig 10, Suppl Fig 11 …]
